# Supplementary material for: Using bioinformatics and metabolomics to identify altered granulosa cells in patients with diminished ovarian reserve
Source: PeerJ. 2020 Aug 28;8:e9812. doi: 10.7717/peerj.9812 (PMC7457930; doi:10.7717/peerj.9812)
Supplement: Supplemental Information 5 [file peerj-08-9812-s005.csv]

	logFC	AveExpr	t	P.Value	adj.P.Val	B
MT3	-2.544747192	10.12206336	-4.818531776	4.84E-05	0.004149496	2.009128319
H19	-1.54323301	9.791627664	-3.553999662	0.001406462	0.025119546	-1.148127578
PFKFB4	-1.476238065	9.722753034	-5.51504544	7.41E-06	0.001525833	3.77896584
PPP1R3C	-1.33362288	7.73791052	-5.131805364	2.08E-05	0.002580208	2.806499385
DPYSL4	-1.288918724	7.898070429	-3.47917525	0.001706296	0.028325761	-1.327324239
GSTA1	-1.228360744	10.38821892	-3.429063398	0.001940857	0.030515053	-1.446574781
TMEM45A	-1.174797484	9.269943062	-6.8812704	2.04E-07	0.000204042	7.153158397
GRK5	-1.124526746	8.677255604	-5.294792461	1.34E-05	0.002065799	3.220764463
HSD3B2	-1.051250939	12.17763217	-4.225149875	0.000239253	0.010039761	0.506283343
FSCN1	-1.02251215	11.06741777	-4.201333721	0.000254996	0.010524896	0.446485146
SLC2A6	-1.00342132	8.648903149	-4.481771391	0.000120113	0.006800931	1.1537694
SRGN	-0.996509883	12.01685528	-4.041490066	0.000390588	0.013017623	0.046786864
FGG	-0.97669022	8.684394405	-5.254453561	1.49E-05	0.002184416	3.118309464
FAM162A	-0.9688974	9.03298971	-4.733892228	6.09E-05	0.00465489	1.793795398
HK2	-0.957935106	9.232282063	-7.98489017	1.30E-08	7.73E-05	9.710712455
CYP51A1	-0.956158085	9.969390455	-5.368435355	1.10E-05	0.001932533	3.407648524
TSPAN8	-0.948895133	7.754918929	-4.554211821	9.88E-05	0.006155944	1.337372702
MVD	-0.943032853	9.138697929	-3.25321864	0.003036832	0.039548626	-1.85974011
VWF	-0.930440689	8.785507952	-3.652508835	0.001088814	0.021691093	-0.910269795
ENO2	-0.926483665	9.053102761	-4.226398787	0.000238454	0.01002947	0.509420731
STC1	-0.894139818	8.320477325	-4.004757787	0.000430645	0.013482022	-0.044614589
ALDOC	-0.883757968	12.1702368	-6.102139761	1.55E-06	0.000653447	5.251444736
HMGCS1	-0.865288823	12.89053563	-4.397515344	0.000150672	0.007694056	0.940619946
MRAP	-0.816305184	10.2634663	-3.737924852	0.000870924	0.019588231	-0.702387756
FADS1	-0.811777282	10.66558756	-3.815600551	0.000710186	0.017304099	-0.512136957
PNCK	-0.811685226	10.41234369	-3.892255021	0.000580187	0.015627984	-0.323355323
QPRT	-0.804179886	9.605386194	-3.722625553	0.00090654	0.019919696	-0.739728155
PLSCR4	-0.801284736	9.035883022	-5.923808971	2.49E-06	0.000874078	4.807109407
FGF11	-0.797537703	7.43643944	-4.433639998	0.000136724	0.007332936	1.03194949
STC2	-0.789798612	7.097544323	-3.489446262	0.001661735	0.027792215	-1.302805457
AQP2	-0.785712539	9.586312079	-3.525622926	0.001513601	0.026307341	-1.216242624
IDI1	-0.781965876	9.35795851	-3.937087669	0.000515301	0.014552339	-0.212503304
GADD45G	-0.77785852	9.777011016	-4.077116987	0.00035525	0.012519959	0.135607824
STAR	-0.772156373	10.72139637	-4.401581984	0.000149034	0.007675262	0.950896526
ACSL1	-0.760940634	9.584661747	-5.409854041	9.83E-06	0.001836245	3.512655765
INSIG2	-0.759518917	8.573845351	-4.607212227	8.57E-05	0.005647273	1.471872859
DDIT4	-0.753417512	11.4347357	-3.852846308	0.000643801	0.01641466	-0.42053209
GALNT18	-0.752205703	8.217069117	-4.482143586	0.000119992	0.006800931	1.154711986
TSPAN12	-0.744393615	7.427981789	-5.962587246	2.24E-06	0.00082972	4.903974875
RDH11	-0.738252215	9.321736391	-7.301881234	7.00E-08	0.000119275	8.148267359
TMEM97	-0.738092023	12.43701406	-3.432557698	0.001923535	0.030411561	-1.438280008
JAM2	-0.736886062	7.547415672	-4.343967584	0.000173985	0.008321913	0.805418455
FDFT1	-0.733989819	12.73233756	-5.126683026	2.11E-05	0.002598321	2.793468758
EBP	-0.723274122	10.83243556	-3.831109748	0.000681765	0.016930193	-0.474021345
MPHOSPH6	-0.722717375	8.61063579	-3.782915944	0.000773934	0.018364902	-0.592324846
LHCGR	-0.721502137	9.562776215	-4.769571537	5.53E-05	0.004433117	1.88454993
MSMO1	-0.708795576	9.930093284	-4.837032261	4.61E-05	0.004033955	2.056212491
GSTA4	-0.697808039	10.91872042	-5.569423168	6.40E-06	0.001386299	3.916395175
ENPP3	-0.696053381	7.93765764	-5.293259159	1.34E-05	0.002065799	3.216871148
ELOVL6	-0.693757578	10.16580789	-3.872988613	0.000610476	0.016061994	-0.370895457
RNASE1	-0.681575183	7.789872431	-3.962736063	0.000481445	0.014227714	-0.148948199
GSTA2	-0.679537108	7.461541279	-4.031488737	0.000401116	0.013168198	0.021882421
ZNF395	-0.671505269	9.622072743	-3.391980958	0.002134236	0.032160795	-1.534406152
PGK1	-0.667219459	10.98343661	-6.208594585	1.17E-06	0.000598977	5.515251259
ERMP1	-0.662899769	8.923686757	-4.614963716	8.39E-05	0.005590857	1.491554422
VKORC1	-0.661153545	10.75124412	-4.147753144	0.000294253	0.011422329	0.312172973
SLC2A1	-0.656467747	9.734949998	-3.517780798	0.001544582	0.026641466	-1.235033582
SPTSSA	-0.656424929	9.494804888	-4.767462087	5.56E-05	0.004438801	1.879183499
DEPTOR	-0.655869345	9.255596566	-3.813206922	0.000714674	0.017365781	-0.518015853
SQLE	-0.654379288	11.58467338	-3.486709026	0.001673499	0.027909099	-1.309342255
TCEA3	-0.654360482	8.851675288	-3.980800429	0.000458923	0.013948574	-0.104127935
WDR54	-0.648538828	10.98147906	-4.25016821	0.00022375	0.009634554	0.569161129
CCND3	-0.640335161	8.69258861	-3.707056832	0.000944242	0.02040249	-0.777679722
NSDHL	-0.627362521	11.3300762	-3.69374633	0.000977687	0.020732132	-0.810088776
GLRX	-0.625517554	8.744257655	-3.283028543	0.002816287	0.03783861	-1.790311427
SAP30	-0.615957791	8.117617002	-4.597025378	8.80E-05	0.005720766	1.446011627
BNIP3	-0.61580196	13.03225365	-6.798154986	2.52E-07	0.000217721	6.953736714
LPIN1	-0.613978703	10.62572458	-4.421191305	0.00014138	0.007436937	1.00046671
GSPT2	-0.61389414	10.03877397	-4.480681768	0.000120466	0.006800931	1.151009976
MRPL17	-0.61141933	10.36240846	-3.839709912	0.000666489	0.016688003	-0.452867656
PTPRF	-0.610246858	8.838591712	-4.129404931	0.000309024	0.011843534	0.26625226
HMGCR	-0.610206014	11.74951007	-3.998622555	0.000437719	0.013515689	-0.059863013
HSD17B6	-0.607061766	7.501633617	-4.025624391	0.000407418	0.013188706	0.007285736
AMHR2	-0.606378842	9.383838441	-3.860590734	0.000630782	0.016265744	-0.401455455
NIM1K	-0.606096138	6.957223574	-3.352986534	0.002357651	0.034218972	-1.626372713
METTL7A	-0.600150079	7.642068698	-4.72009075	6.32E-05	0.004712311	1.758698095
HILPDA	-0.595574236	9.082192275	-3.094570362	0.004519139	0.049953024	-2.224631182
CYP19A1	-0.590599865	9.090542681	-3.377948463	0.002212169	0.032924635	-1.567548289
GBP2	-0.58599955	9.20120595	-3.216071959	0.003334973	0.041755491	-1.945885418
SC5D	-0.583215497	11.24551694	-3.663780926	0.00105727	0.021400479	-0.882920195
AOX1	-0.582366528	9.727931226	-3.460595276	0.001789867	0.029170292	-1.371612124
CALB2	-0.581621926	8.338417663	-5.257034288	1.48E-05	0.002184416	3.124865806
KLHL3	-0.581440825	7.542018116	-7.66833607	2.81E-08	8.89E-05	8.995070621
REEP1	-0.578402978	7.510302116	-7.090939256	1.19E-07	0.000166422	7.652204946
CCNG2	-0.577041338	8.457298057	-3.604543156	0.001233613	0.023367755	-1.026350797
ACE2	-0.565937369	8.279337859	-3.389298207	0.002148927	0.032328428	-1.540746365
DUOX2	-0.56028877	7.631971295	-3.359127435	0.002321027	0.033967532	-1.611916978
APOO	-0.559081207	10.18226932	-4.538896723	0.000102982	0.006214647	1.298532371
ACLY	-0.557389028	11.61265742	-3.931610691	0.000522829	0.01471714	-0.226062149
NDRG1	-0.550619478	9.137237039	-3.410904063	0.002033335	0.031278634	-1.489630764
RNF122	-0.549603024	8.165266373	-5.679462178	4.77E-06	0.001217443	4.193937328
BBS2	-0.5447599	9.35255009	-7.288874391	7.24E-08	0.000119275	8.117858606
OSBPL6	-0.533403386	8.040496822	-5.614324651	5.68E-06	0.001315409	4.029740811
CAT	-0.532222627	8.71761722	-3.912246132	0.000550319	0.01519578	-0.27396441
ANKRD9	-0.530543454	8.817925915	-4.542528899	0.000101979	0.006214647	1.307742782
MGARP	-0.530193028	12.64814327	-4.90317782	3.85E-05	0.003618612	2.224584318
FZD4	-0.528519927	8.622355523	-3.698923067	0.000964545	0.020696858	-0.797488369
CCDC151	-0.524767483	7.366950654	-4.002362551	0.000433393	0.013482022	-0.0505683
LGALS12	-0.522473224	7.379165425	-4.126574929	0.000311367	0.011883288	0.259172973
NFIB	-0.521960442	8.284615217	-4.104414374	0.000330326	0.012130052	0.203770716
PCED1B	-0.519619852	8.696040296	-4.547127226	0.000100723	0.006189537	1.319404114
TM7SF2	-0.518800757	11.03968438	-3.353210356	0.002356306	0.034218972	-1.625846013
PDXP	-0.514014688	9.239044255	-3.306818262	0.002651431	0.036551435	-1.734718427
SMYD3	-0.512728134	9.421325815	-5.467996562	8.40E-06	0.001683838	3.659924452
PELO	-0.51112305	10.035301	-5.081914209	2.38E-05	0.00275812	2.679561261
SPAG4	-0.506245536	8.442811952	-3.738963014	0.000868558	0.019588231	-0.699852337
AMDHD1	-0.506044296	8.283187602	-3.101834726	0.00443827	0.049398366	-2.208100807
C12orf76	-0.503963937	8.538195989	-3.489052106	0.001663424	0.027792215	-1.303746853
AKR1B1	-0.503446383	10.45775305	-5.320014834	1.25E-05	0.002021271	3.28479572
GPAM	-0.500749652	8.113381651	-5.420737015	9.54E-06	0.001829856	3.540233796
PLOD2	-0.496095407	8.598623108	-4.275796408	0.000208901	0.00928175	0.633633951
ID2	-0.495152516	11.28629726	-3.507705261	0.001585291	0.027009548	-1.259154758
AACS	-0.495133623	8.636635543	-3.520601716	0.001533367	0.026574458	-1.228275895
CHST7	-0.486351603	11.92936722	-3.833080976	0.000678234	0.016901302	-0.46917386
ANKRD37	-0.485141805	8.784930842	-3.453356087	0.001823491	0.029409474	-1.388844482
PKIA	-0.483884664	7.90683011	-7.967057861	1.35E-08	7.73E-05	9.670796892
DNER	-0.483750231	7.12413257	-4.063754749	0.000368118	0.012592483	0.102275529
MGST1	-0.481905422	9.160405546	-5.609080064	5.76E-06	0.001315409	4.016508329
GAS1	-0.481823463	7.901255792	-3.141067324	0.004024891	0.046532665	-2.118522154
NLK	-0.475599909	8.532059505	-4.829904492	4.70E-05	0.004072927	2.038071599
CNOT8	-0.473996396	8.729103565	-6.102113055	1.55E-06	0.000653447	5.251378415
CYP4V2	-0.471428846	9.09935234	-3.254760384	0.003025029	0.039423238	-1.856155749
GABARAPL2	-0.468800817	7.717961332	-4.027716504	0.000405159	0.013168198	0.012492592
SNCA	-0.468590495	9.264735039	-4.567886749	9.52E-05	0.00599111	1.372063301
LRRN3	-0.468086034	8.368909809	-4.475166291	0.000122268	0.006819904	1.137043366
BNIP3L	-0.467805559	9.031649145	-3.262725347	0.002964752	0.038971008	-1.837626973
PPIAP29	-0.466733539	12.58563875	-3.165398059	0.003787328	0.04500446	-2.062716024
CYP11A1	-0.464211381	14.11282659	-3.358958652	0.002322026	0.033967532	-1.612314433
RAB33B	-0.461816478	7.604119284	-4.93990527	3.49E-05	0.00339766	2.318084097
GMNN	-0.460525142	7.481082688	-6.544570943	4.86E-07	0.000324289	6.339965781
TCEAL2	-0.460105552	10.23711792	-3.413964422	0.002017457	0.031191266	-1.482380607
TPRG1L	-0.458564175	9.435963636	-4.900630723	3.88E-05	0.003624812	2.218100151
ENOSF1	-0.455009488	9.046091838	-3.508817103	0.001580748	0.026982867	-1.256494156
LRP8	-0.4523877	7.460793043	-4.255966992	0.000220302	0.009545738	0.583743695
PTTG3P	-0.446135009	7.721758338	-3.163974286	0.003800851	0.04500446	-2.065986898
GNE	-0.442332772	9.885700538	-3.619766769	0.001185734	0.022786394	-0.989561531
PCYOX1	-0.442178071	8.675121742	-4.148761051	0.000293463	0.011416074	0.314696609
IMP3	-0.441295408	11.15353819	-3.683978366	0.001002964	0.020970862	-0.83384988
SLC51A	-0.436253376	7.625825138	-3.226683603	0.003247049	0.041182601	-1.921319048
GJA1	-0.433551753	11.90418483	-3.226653754	0.003247293	0.041182601	-1.921388198
PDE4D	-0.429665392	7.521943892	-3.619492078	0.001186582	0.022786394	-0.990225792
AKR7A2	-0.428467334	10.45898352	-3.696735256	0.000970078	0.020713275	-0.802814247
MPI	-0.426988073	8.219778671	-3.706910198	0.000944605	0.02040249	-0.778036943
NPC2	-0.425387468	12.4448323	-4.278821147	0.000207214	0.00928175	0.641247315
ABCB6	-0.423817059	9.231934564	-3.175745583	0.003690422	0.044481364	-2.038924971
ACSS2	-0.422581163	9.147469314	-4.575972885	9.32E-05	0.005907718	1.392580462
OCEL1	-0.421942157	9.610160118	-3.257510685	0.003004083	0.039227833	-1.84975989
FTO	-0.420498759	8.679917819	-3.432446543	0.001924084	0.030411561	-1.438543916
ZNF358	-0.419331136	9.60771911	-3.559249008	0.001387467	0.02490443	-1.1355068
SCD	-0.415668805	13.8223026	-4.566839435	9.55E-05	0.00599111	1.369406149
LACTB2	-0.413486409	7.938274946	-4.671187478	7.21E-05	0.0051042	1.634380711
ENPP5	-0.407534028	7.480884479	-3.880966971	0.00059775	0.015927299	-0.351216015
AVPI1	-0.407460896	13.10860144	-3.198107461	0.003489058	0.042998227	-1.987395031
HAGH	-0.405550452	9.100380746	-3.165680566	0.00378465	0.04500446	-2.062066935
CDKN1B	-0.395655899	8.409446301	-3.857871086	0.000635324	0.0163596	-0.408155827
SGSH	-0.39479917	9.45566337	-3.542383317	0.001449398	0.025658878	-1.176033812
PLD1	-0.392306715	8.323777473	-4.809050364	4.97E-05	0.004169275	1.98499982
XXYLT1	-0.390267022	8.587133401	-4.132019305	0.000306876	0.011806608	0.272792976
MYH10	-0.388242665	10.57388424	-5.147576349	1.99E-05	0.002560408	2.84661547
ME1	-0.385498597	8.254396417	-4.116746896	0.000319639	0.012019739	0.234595314
PSMB9	-0.3851511	7.641979872	-3.897661953	0.000571955	0.015582201	-0.310002946
PRXL2A	-0.385096365	12.25085788	-3.533128925	0.001484514	0.025951075	-1.198243546
PCCA	-0.38407827	9.529741854	-6.153607697	1.35E-06	0.000613174	5.379128363
DNASE2	-0.382811497	9.801863875	-3.626375269	0.001165518	0.022549108	-0.973575961
DNAJC1	-0.381762675	7.665262665	-4.70870307	6.51E-05	0.004819758	1.729743
KLHL35	-0.38106634	7.677737447	-3.228862363	0.003229274	0.041080898	-1.916270886
C18orf32	-0.380258688	7.364105577	-4.258524039	0.000218798	0.009511658	0.590175083
WSB2	-0.379944897	8.39076846	-3.585308101	0.001296807	0.023963831	-1.0727618
ALDH1A1	-0.378923468	6.808518524	-4.296338272	0.000197706	0.009073472	0.685354771
GSTA5	-0.377380959	6.969961227	-4.080448585	0.000352112	0.012485161	0.14392205
SMAP2	-0.376915839	9.640659805	-3.697255944	0.000968758	0.020713275	-0.801546802
CAPN5	-0.376408403	7.968999873	-3.172262298	0.003722775	0.044634943	-2.046937547
BSCL2	-0.376015071	9.522356666	-4.418468219	0.000142419	0.007456471	0.993581436
RIDA	-0.37589793	7.3111668	-4.005058058	0.000430302	0.013482022	-0.043868166
PTBP3	-0.375625464	10.89645189	-5.166948247	1.89E-05	0.002519384	2.895883464
RNASEL	-0.374775215	8.293280091	-6.509853582	5.32E-07	0.000332479	6.255333255
RNASET2	-0.370891419	11.31143101	-3.48710589	0.001671788	0.027906243	-1.308394615
CDC7	-0.370803722	8.191277797	-4.628186896	8.09E-05	0.005414858	1.525134676
SESN1	-0.369549967	9.167734613	-3.164756334	0.003793417	0.04500446	-2.064190355
MSI2	-0.368379504	8.013198352	-4.445092936	0.000132575	0.00717411	1.060923218
PGRMC2	-0.367800513	11.71377232	-6.07053717	1.68E-06	0.000694185	5.172916764
PDK3	-0.366261994	7.777742409	-4.604487478	8.63E-05	0.005647273	1.464955134
AS3MT	-0.364016711	7.553977263	-6.817113531	2.40E-07	0.000217721	6.999302543
LNPK	-0.363289415	7.716673288	-3.9741906	0.000467041	0.014040659	-0.120533327
PLOD1	-0.361754489	12.04532861	-4.012930033	0.000421397	0.013355046	-0.024295314
NPRL2	-0.361551969	9.839137067	-3.848521261	0.000651186	0.016500793	-0.431181506
TMEM167A	-0.358540942	7.771533273	-3.271325709	0.002900965	0.038498318	-1.817599028
UBL4A	-0.357983436	8.694312862	-3.154802957	0.003889077	0.045631842	-2.08704089
TSC22D3	-0.357689626	8.547269214	-3.446934366	0.00185383	0.02974003	-1.404119905
LIMCH1	-0.357414521	7.17213511	-3.824222975	0.000694245	0.017076354	-0.490951501
HDHD2	-0.356407944	8.982287142	-5.157337328	1.94E-05	0.00252975	2.871441378
VLDLR	-0.356362468	7.574884314	-3.806653467	0.000727106	0.017527897	-0.534106397
HSD17B7P2	-0.355614783	8.600760799	-3.460357759	0.001790961	0.029170292	-1.372177724
ANOS1	-0.352092834	7.704920664	-3.684208029	0.001002363	0.020970862	-0.833291432
GATA4	-0.350746044	7.887790618	-3.40515015	0.002063517	0.031514275	-1.503255481
RAB11FIP5	-0.349202742	9.553092746	-3.293182191	0.002744751	0.037243155	-1.76660381
TRIM2	-0.348533992	7.651156654	-5.193450383	1.76E-05	0.00243512	2.963270736
GLA	-0.348003293	9.237270465	-3.874947089	0.000607328	0.016043516	-0.366065633
SLC2A5	-0.347513282	6.867330864	-4.066068734	0.000365858	0.012592483	0.108046176
WRB	-0.344778643	8.593552113	-3.155499734	0.003882306	0.045581897	-2.085442295
PHF23	-0.343775986	8.598324298	-5.084133297	2.36E-05	0.00275812	2.685208199
MRPL18	-0.343229366	10.74514439	-3.260644213	0.002980389	0.03908342	-1.842470098
ARMCX2	-0.3425383	9.161331863	-3.194599995	0.00351993	0.043231221	-1.995487873
SCG5	-0.342491732	11.29595457	-4.259733251	0.00021809	0.009511658	0.593216661
WIPI1	-0.341892943	8.466361512	-4.340201338	0.000175754	0.008362362	0.795917612
GGH	-0.341359106	7.340405791	-3.386112182	0.002166502	0.03243133	-1.548273493
ATP6V0A1	-0.340142196	9.812695923	-3.642154359	0.001118598	0.02199295	-0.935369735
PPCS	-0.337828647	9.590400179	-4.003826735	0.000431711	0.013482022	-0.046928951
PGRMC1	-0.335759451	12.15219566	-3.299783714	0.002699184	0.036845492	-1.751174047
SLC50A1	-0.335749654	7.602814414	-4.283956205	0.000204381	0.00926254	0.654174332
ATP1B1	-0.335605234	9.160525433	-3.268420575	0.002922363	0.038640843	-1.824366745
TMEM140	-0.335102775	7.598422383	-5.662864964	4.98E-06	0.001237665	4.152126586
ALG5	-0.334766997	9.423545919	-3.546934153	0.001432428	0.025432957	-1.165104924
RBM47	-0.334660145	8.711873073	-3.294775424	0.002733687	0.037148631	-1.762881089
PCSK9	-0.332305481	6.952248209	-3.359151091	0.002320887	0.033967532	-1.611861273
TMEM60	-0.329807074	9.761275971	-3.723896907	0.000903527	0.019911266	-0.736626924
NIPSNAP1	-0.328468709	9.601963371	-3.140158825	0.004034032	0.046550818	-2.120602223
CIART	-0.328392041	7.731372542	-3.151189763	0.003924372	0.045808764	-2.095328031
ALDH9A1	-0.327899025	11.72708852	-5.682927648	4.72E-06	0.001217443	4.202664954
ARMCX1	-0.32715494	7.621430775	-3.40687334	0.002054433	0.031444206	-1.49917604
PIGH	-0.32604369	8.533004897	-3.583864855	0.001301674	0.02401004	-1.076240822
ECI2	-0.325727886	9.947287318	-4.582283321	9.16E-05	0.005847956	1.408594218
PTPRG	-0.32429922	9.318575209	-3.335938247	0.002462276	0.035036215	-1.66645017
DECR1	-0.324282827	11.87338481	-3.948491417	0.000499969	0.014398908	-0.184257609
PPFIA4	-0.322578356	7.024256167	-4.692822687	6.80E-05	0.00497	1.68937072
MPPE1	-0.321449359	8.204213032	-3.559226461	0.001387548	0.02490443	-1.135561022
LRMDA	-0.320663053	8.026741104	-3.594972015	0.001264674	0.023683887	-1.049454545
PPIB	-0.319799843	7.226643849	-3.113649273	0.004309692	0.04840527	-2.181178573
ATP5IF1	-0.319734542	8.276101625	-3.87939576	0.000600235	0.015931277	-0.355092386
ISOC1	-0.31831512	9.01509684	-3.534507703	0.00147923	0.025928454	-1.194935861
ASAP1	-0.317510203	9.337685494	-3.902854617	0.000564158	0.015472086	-0.29717534
ACO1	-0.316432597	11.36741497	-3.345696736	0.002401852	0.034638643	-1.643519534
HPS6	-0.315779874	9.788737578	-3.731822282	0.000884963	0.019692998	-0.71728743
CLDN23	-0.314165346	7.100859226	-3.491836609	0.001651528	0.027731135	-1.297095577
CHST15	-0.312005106	6.890732843	-3.358715993	0.002323463	0.033967532	-1.612885839
P4HA2	-0.311698888	8.314327839	-3.363038409	0.002297989	0.033758458	-1.602705149
UGGT2	-0.311571834	8.864990229	-4.792257541	5.20E-05	0.004283395	1.942268685
ERO1A	-0.30820539	8.775662453	-3.632141092	0.001148155	0.022334824	-0.959621166
ACOT1	-0.307956597	7.72171476	-3.567001634	0.00135987	0.024721279	-1.116856028
PRRC1	-0.306352981	8.8350554	-4.105505379	0.000329366	0.012130052	0.206496899
VEGFA	-0.305960604	7.182717514	-5.710119261	4.39E-06	0.001217443	4.271116664
VAMP4	-0.305192305	8.031152353	-4.093168562	0.000340378	0.012321729	0.175678289
ST8SIA5	-0.304719448	7.487398049	-3.156448247	0.003873107	0.045562416	-2.083265899
ATP6AP1	-0.303985218	12.40826502	-3.627879252	0.001160965	0.022485005	-0.96993661
LMBRD1	-0.302876738	9.967627777	-3.576031612	0.001328399	0.024378811	-1.095115176
YEATS2	-0.300847019	9.221290575	-3.508109244	0.001583639	0.027006782	-1.258188074
DHRS11	-0.299405928	7.436506881	-4.898364455	3.90E-05	0.003628366	2.212330919
COA5	-0.29731908	9.312687934	-4.771064745	5.50E-05	0.004433117	1.888348702
CYB5B	-0.297228051	11.96198379	-4.191278112	0.000261946	0.010584198	0.421254867
SIRPA	-0.296817684	7.538892139	-4.193429161	0.000260444	0.010584198	0.426651118
HADH	-0.296600611	10.30833562	-3.890963755	0.00058217	0.015650174	-0.326543406
RAMAC	-0.296572783	8.2677436	-3.424278477	0.001964822	0.030758454	-1.457928147
CETN2	-0.29636639	12.22839129	-3.32364254	0.002540501	0.035618608	-1.695305059
SACM1L	-0.295217323	8.54314774	-3.190461022	0.003556696	0.043505933	-2.005032866
GALM	-0.293888779	8.44258452	-3.17225301	0.003722862	0.044634943	-2.046958906
UBAC2	-0.293568083	9.397923702	-5.920592774	2.51E-06	0.000874078	4.799069724
ISCA1	-0.293506907	8.607541926	-3.776378473	0.00078734	0.018536244	-0.608340806
B2M	-0.292704097	12.8510059	-4.359257335	0.000166986	0.008225878	0.844000543
IGDCC4	-0.291926053	8.302643886	-3.662689819	0.001060284	0.021400479	-0.885568704
ASPM	-0.291449383	7.387037637	-3.399287943	0.002094713	0.031803149	-1.517127707
NAV2	-0.286913402	8.109645171	-3.376773341	0.002218819	0.032996515	-1.570321321
ACACB	-0.28482323	7.882152576	-3.252691026	0.003040881	0.039572931	-1.860966584
ARL6IP5	-0.284628237	10.87863134	-3.623857946	0.001173179	0.022673123	-0.979666317
SIK3	-0.284541657	9.445397252	-3.380612246	0.002197167	0.03278209	-1.561260975
CMPK1	-0.283751686	8.934713449	-3.38002453	0.002200468	0.032804351	-1.562648322
CPT2	-0.282793915	9.720122108	-5.219954796	1.64E-05	0.002320311	3.030644934
DNAJC12	-0.282476671	7.051752755	-3.563117183	0.00137363	0.024777283	-1.126202695
CFI	-0.282246327	8.77544938	-3.687282492	0.000994344	0.020962746	-0.825814552
TOGARAM1	-0.281550697	7.909803003	-3.694979993	0.00097454	0.020732132	-0.80708647
TMEM154	-0.280377653	6.885332976	-3.986205966	0.000452387	0.013806178	-0.090706916
TPI1	-0.279361428	13.751609	-3.996287756	0.000440441	0.013532733	-0.065664513
MAPK13	-0.278936714	8.755708424	-3.717250601	0.000919387	0.020104515	-0.7528359
ARHGEF18	-0.278619589	9.955670653	-3.235822423	0.003173117	0.04056577	-1.900134858
EIF2AK1	-0.277536644	11.49739217	-3.358121807	0.002326986	0.033991625	-1.61428494
ANAPC16	-0.276003791	8.513019761	-3.121409823	0.004227182	0.047895966	-2.163469077
TM2D1	-0.273864838	10.34249409	-3.90063097	0.000567484	0.015539801	-0.302669007
PNPO	-0.273220665	9.208930733	-3.29263406	0.002748568	0.037267048	-1.767884395
RUNDC1	-0.272785022	8.661571372	-4.87726247	4.13E-05	0.003745155	2.158613134
SNX24	-0.272397506	7.359319653	-3.960533682	0.000484264	0.014251209	-0.15440938
PIK3C3	-0.272209669	7.879940256	-3.65749962	0.001074736	0.021623541	-0.898163834
COQ5	-0.268696377	10.46929324	-3.393148321	0.002127874	0.032137206	-1.531646696
VPS37A	-0.26848797	9.093579335	-4.367237363	0.000163445	0.008139422	0.864144644
TBC1D9	-0.266699146	8.711427299	-3.30036351	0.002695217	0.036819065	-1.74981829
MTMR6	-0.265000953	8.188487926	-3.171133861	0.003733314	0.044730679	-2.049532458
ASB8	-0.263360492	7.94510262	-3.463821717	0.001775075	0.029015841	-1.363927603
GLS	-0.262739899	8.215475645	-3.286126875	0.00279427	0.037689382	-1.783080338
FAM163A	-0.26163831	7.074207225	-4.266549669	0.000214143	0.009422273	0.610364844
RAB6A	-0.261136199	7.385781856	-3.264208435	0.002953657	0.038884456	-1.834174811
NDN	-0.260418263	12.06560093	-4.089153468	0.000344039	0.012374497	0.165652189
KDM3A	-0.260140857	8.075366184	-3.724909632	0.000901133	0.019897378	-0.734156344
PHYH	-0.258594463	8.503822213	-4.072313343	0.000359825	0.012519959	0.123622465
TMEM79	-0.256413097	7.382394924	-6.038388016	1.83E-06	0.000739027	5.092933697
CALHM6	-0.255205497	6.955605193	-3.589364115	0.001283225	0.023834322	-1.062982091
FUNDC1	-0.255047827	8.873615377	-3.28445784	0.00280611	0.037820936	-1.786975988
ASB1	-0.253613127	8.254963357	-3.401450706	0.002083151	0.031707277	-1.512010833
PHF3	-0.253236298	7.26585429	-4.574608706	9.35E-05	0.005907815	1.38911888
ATMIN	-0.253031745	7.294236621	-3.392486261	0.00213148	0.032145983	-1.533211743
GLOD4	-0.250829434	9.423650839	-5.605946307	5.80E-06	0.001315409	4.008600791
IMMT	-0.25037173	10.31018649	-3.958732422	0.000486582	0.014287869	-0.158875385
CASP6	-0.249577119	8.466560505	-3.139450844	0.004041169	0.046572358	-2.122223007
ATP6V1A	-0.249448942	11.05867734	-3.172961307	0.003716261	0.044634943	-2.045329931
NARS	-0.249298675	10.72769397	-3.207751084	0.003405513	0.042429645	-1.965124416
LAMP2	-0.248387834	10.48941325	-3.776723563	0.000786627	0.018536244	-0.607495574
SLC38A6	-0.244176707	7.526544743	-3.181152055	0.00364074	0.04402891	-2.026480893
PEX7	-0.243492019	8.504257623	-3.322795455	0.002545978	0.035639755	-1.697291393
HTATIP2	-0.242809581	10.23158647	-3.145420153	0.003981367	0.046176727	-2.108552337
CKAP2	-0.242787176	7.492312637	-3.098352713	0.004476859	0.049667377	-2.216026491
ORAI3	-0.242699373	7.265905557	-3.179853513	0.003652614	0.044121555	-2.02947059
LIPG	-0.242598914	6.962592996	-3.53593043	0.001473797	0.025899433	-1.191522278
C1orf74	-0.242418502	7.419791458	-5.198697714	1.73E-05	0.002419375	2.976611004
KYAT1	-0.242240314	7.871587234	-4.850772476	4.44E-05	0.003924825	2.091184489
TMEM106B	-0.241936754	7.24186629	-3.270352354	0.002908118	0.038508663	-1.819866804
SH3YL1	-0.241782719	7.422694944	-3.890115795	0.000583476	0.015650174	-0.328636842
CISD2	-0.241776004	8.337263612	-3.277617843	0.002855137	0.038189233	-1.802932575
COL4A5	-0.241278463	7.358090383	-5.031322037	2.73E-05	0.002958575	2.550800598
NCEH1	-0.241113904	7.439388379	-4.27368163	0.000210088	0.00928612	0.628311486
AK4	-0.240629543	8.363454608	-3.675413302	0.001025653	0.021218915	-0.854669087
TIMM21	-0.240020523	10.29179475	-3.877914989	0.000602587	0.015947	-0.358745264
GALNT15	-0.236998777	7.085262811	-3.098695689	0.004473043	0.049655439	-2.215245996
TMEM128	-0.236953768	7.007124485	-3.301665991	0.002686326	0.036747403	-1.746772302
ANGPTL2	-0.236614717	7.165156372	-3.962695248	0.000481497	0.014227714	-0.149049414
CANX	-0.236079159	9.090953806	-3.199906222	0.003473327	0.042920711	-1.983243229
PRDX2	-0.235318608	8.74608773	-3.523404119	0.001522305	0.026433276	-1.2215607
ING4	-0.234783921	7.731395517	-3.99127702	0.000446339	0.013644571	-0.078112592
KLHL2	-0.234500529	8.218931961	-3.442295359	0.001876051	0.029956055	-1.415148288
NHLRC3	-0.23444494	7.642399736	-5.847843677	3.04E-06	0.000967629	4.616982948
GGA2	-0.233543751	8.185408241	-3.409275476	0.002041835	0.03131504	-1.49348798
ZKSCAN4	-0.232107793	7.394616976	-4.031570804	0.000401028	0.013168198	0.022086721
ZFP82	-0.231940256	7.994539618	-3.543018054	0.00144702	0.025641809	-1.174509769
CCDC28A	-0.231024645	9.782044683	-4.233864887	0.000233736	0.009876831	0.528179526
SEC24A	-0.229393679	7.287077017	-3.324143587	0.002537267	0.035618608	-1.694130058
HARS2	-0.228945287	9.256562917	-3.73165156	0.000885359	0.019692998	-0.717704155
TOPBP1	-0.227035852	7.989381105	-3.637267492	0.001132929	0.022178976	-0.947208025
SPRYD7	-0.22657353	7.705042157	-3.30389775	0.002671157	0.036648818	-1.741551974
TSPAN31	-0.226341284	10.35108966	-3.554282823	0.001405431	0.025119546	-1.147446948
IFIH1	-0.225373582	7.67939899	-3.328837734	0.002507161	0.035397053	-1.683118422
ZNHIT3	-0.224350749	8.341271779	-3.121844906	0.004222601	0.047895966	-2.162475631
ATP6AP2	-0.224106986	11.13062022	-3.903894925	0.000562608	0.015456273	-0.29460492
OSBP	-0.223242219	10.87394356	-3.739819664	0.00086661	0.019588231	-0.697760055
SLC2A12	-0.221811839	7.139409417	-4.813557955	4.91E-05	0.004149496	1.99647066
SLC41A1	-0.220532495	8.68673748	-3.115157206	0.00429354	0.048343665	-2.177739047
PNPLA4	-0.220335364	7.384798364	-4.317622482	0.000186734	0.008734011	0.738984082
SUMF1	-0.220224	8.4171381	-3.920220867	0.00053883	0.014987805	-0.254244238
C1orf21	-0.219645946	7.217798404	-3.594371822	0.001266647	0.023696355	-1.05090268
HHAT	-0.218228819	7.063184256	-5.371577143	1.09E-05	0.001932533	3.415616475
MED9	-0.217948766	7.909844946	-3.493725062	0.001643507	0.027663406	-1.292583601
C17orf58	-0.217448533	8.709420928	-3.865425069	0.000622787	0.016174606	-0.389542128
UBXN8	-0.217404419	7.769432824	-4.68828277	6.88E-05	0.005003388	1.677830414
WDCP	-0.2167195	8.383624056	-5.418899993	9.59E-06	0.001829856	3.535579083
EFCAB11	-0.216643247	7.212426794	-3.111355392	0.004334375	0.048578045	-2.186409361
IL11RA	-0.216389091	7.618455336	-4.002903095	0.000432772	0.013482022	-0.049224769
ZNF175	-0.214997701	7.663981036	-4.291565794	0.000200253	0.009150248	0.673335124
PDCD6	-0.214087794	11.33788395	-3.871701012	0.000612555	0.016093328	-0.374070487
NIF3L1	-0.213300715	9.504446667	-3.324794213	0.002533074	0.035618608	-1.692604173
RNF20	-0.213084831	8.99821277	-3.890034842	0.000583601	0.015650174	-0.32883669
MPLKIP	-0.211621277	7.033629788	-3.565839775	0.001363972	0.02472608	-1.119652021
IGBP1P1	-0.211310862	6.781499698	-5.303232067	1.31E-05	0.002060031	3.242192501
ZSCAN32	-0.210266643	8.286489906	-4.343993289	0.000173973	0.008321913	0.805483303
NUDT15	-0.209677227	7.239455811	-3.410395142	0.002035988	0.031278634	-1.490836189
RNF114	-0.208072932	9.943967669	-3.651576429	0.001091464	0.021691093	-0.912530924
CDK20	-0.207387077	7.761689953	-3.743314704	0.000858706	0.019482631	-0.689222327
CNTN6	-0.207322821	7.004750239	-4.582835317	9.15E-05	0.005847956	1.409995086
FAM172A	-0.206624383	9.831719395	-4.530866529	0.000105235	0.006234316	1.278171981
P4HA1	-0.205523126	7.929045256	-4.475617648	0.000122119	0.006819904	1.138186249
KCNJ16	-0.203866068	6.853122812	-3.798187487	0.00074348	0.017827777	-0.554881513
ACAT2	-0.203682435	7.013557954	-3.393129033	0.002127979	0.032137206	-1.531692294
ZNF622	-0.203281944	9.16317453	-4.409928109	0.000145727	0.007569464	0.971991281
SPHAR	-0.20324567	7.289960016	-3.111223851	0.004335794	0.048578045	-2.186709263
TAPT1	-0.203109537	7.621868118	-3.962464594	0.000481792	0.014227714	-0.149621392
ZNF606	-0.202793459	7.401472654	-3.509776586	0.001576838	0.026974793	-1.25419791
RABGEF1	-0.201947928	7.097952431	-4.207359748	0.000250918	0.010385035	0.461609957
AOC3	-0.200896675	7.208976726	-3.387818367	0.002157073	0.032387753	-1.544242889
CHD6	-0.198857184	7.383519563	-3.762045932	0.000817534	0.019000323	-0.643426354
RNF170	-0.198361072	7.461821057	-4.040745691	0.000391362	0.013017623	0.04493283
ZNF23	-0.19802384	6.989769844	-3.642911846	0.001116392	0.02199295	-0.933534295
TMEM254	-0.197378251	8.788224811	-3.685945936	0.000997822	0.020962746	-0.829065197
RARRES1	-0.196922013	6.930623214	-3.152081171	0.003915636	0.04576573	-2.093283909
SNRPN	-0.196767867	9.404536229	-3.651229312	0.001092452	0.021691093	-0.913372655
NAPEPLD	-0.194865097	7.105934657	-4.280828806	0.000206102	0.009270994	0.646301118
SNRNP200	-0.19223789	7.774428129	-3.314246827	0.002601887	0.036198778	-1.717325791
THAP10	-0.191944429	7.23193781	-3.164323927	0.003797526	0.04500446	-2.065183717
APPL1	-0.19190232	7.53953356	-4.483306281	0.000119617	0.006800931	1.157656566
MFSD14A	-0.191560933	6.916539273	-4.136830595	0.00030296	0.011685241	0.284832072
PIGV	-0.191335286	8.431086361	-3.821380093	0.000699462	0.017149269	-0.49793794
PFKM	-0.1905157	8.344996387	-3.7568614	0.000828732	0.019016784	-0.656108569
RBKS	-0.189963432	7.429881823	-3.537824066	0.001466596	0.025837175	-1.186978103
SLC26A11	-0.189761702	7.112408744	-5.825065834	3.23E-06	0.001010418	4.559882183
TMEM231	-0.187757583	7.186977658	-3.692662448	0.000980461	0.020758667	-0.812726318
NCAPD2	-0.187462897	7.75015487	-4.812529118	4.92E-05	0.004149496	1.993852467
MANSC1	-0.186525757	6.988089539	-3.782914658	0.000773936	0.018364902	-0.592327999
ZNF680	-0.186225291	7.837955295	-3.134875568	0.004087587	0.047017627	-2.132693267
GEMIN8	-0.185989335	7.582920484	-3.520936748	0.001532041	0.026574458	-1.227473179
ZNF181	-0.185063704	7.155338336	-3.355360802	0.002343425	0.034121775	-1.620784886
DNAJC25	-0.184813726	8.24073223	-4.085752092	0.000347172	0.01241327	0.157160159
SELENOO	-0.184593689	8.896493267	-3.406348724	0.002057195	0.031444206	-1.500418088
SEMA6D	-0.182551909	6.998231486	-4.516148936	0.000109492	0.006402784	1.240864758
IFIT2	-0.182330025	6.953034758	-4.969870656	3.22E-05	0.003258481	2.394369832
PRMT6	-0.179701386	9.141671947	-3.102662554	0.004429142	0.04934941	-2.206215924
ZC3H10	-0.178833449	7.521228664	-3.248276654	0.003074965	0.039901905	-1.87122483
TSNAX	-0.178444442	6.901236766	-4.180392403	0.000269682	0.010792024	0.393953864
TMED10P1	-0.178148993	12.94884942	-3.509297999	0.001578787	0.026974793	-1.255343297
SLC35A5	-0.177177862	9.953611161	-4.57590948	9.32E-05	0.005907718	1.39241957
HRASLS5	-0.175964308	6.752489279	-3.707013316	0.00094435	0.02040249	-0.777785733
HAND2	-0.175895843	6.746164693	-3.747696214	0.000848897	0.019308417	-0.678515863
ANXA10	-0.175826294	6.829333478	-4.259147193	0.000218433	0.009511658	0.591742509
TRIM4	-0.175427785	8.891215457	-3.10600064	0.004392519	0.049092224	-2.198613105
OARD1	-0.174924954	8.404316544	-3.387608497	0.002158231	0.032387753	-1.544738718
FBXO38	-0.173220647	7.024570969	-5.085812141	2.35E-05	0.00275812	2.689480323
ZNF319	-0.172593841	7.900017029	-3.130543386	0.004132009	0.047348327	-2.142600915
ZNF792	-0.172490871	7.142861657	-3.264213551	0.002953619	0.038884456	-1.834162902
ZNF419	-0.170603198	8.08442693	-3.159557364	0.003843099	0.045347912	-2.07612989
PDE4B	-0.170573848	6.740031796	-4.102642007	0.00033189	0.012130052	0.199342262
PARN	-0.170237987	8.620615551	-4.263261625	0.000216038	0.009459737	0.602092508
CCP110	-0.167554262	7.810922948	-3.304300514	0.002668428	0.036648818	-1.740609712
C3orf18	-0.164849534	7.049865059	-3.223277245	0.003275027	0.041345171	-1.929208647
PSPH	-0.163942906	6.962426217	-3.720663878	0.000911208	0.019998035	-0.744512685
FOXN4	-0.163792916	6.79705457	-3.471497241	0.001740362	0.028577244	-1.345636161
C2CD4B	-0.163126553	6.783586165	-3.314552629	0.002599867	0.036198452	-1.716609475
PPP4R1L	-0.163111765	7.05949686	-3.644547703	0.001111644	0.021978216	-0.9295701
POLR3F	-0.162540932	7.376343804	-4.837024167	4.61E-05	0.004033955	2.056191891
OR51T1	-0.161058995	7.008188213	-5.422223072	9.50E-06	0.001829856	3.543999105
STARD4	-0.160878621	6.654844704	-4.819068927	4.84E-05	0.004149496	2.010495314
C6orf203	-0.160368297	7.06962959	-3.233316858	0.003193224	0.040727851	-1.905945386
PCYOX1L	-0.160170607	7.00536614	-3.940788281	0.000510276	0.014476182	-0.203339476
ZNF658	-0.15954329	6.820402373	-5.684446278	4.71E-06	0.001217443	4.206489291
PARS2	-0.159339871	6.925297984	-4.015997044	0.000417977	0.01333953	-0.016667206
CNTNAP1	-0.158614532	6.891637863	-3.283001011	0.002816484	0.03783861	-1.790375671
CIPC	-0.157856368	8.58130477	-4.066916617	0.000365033	0.012592483	0.110160809
TDP2	-0.157140933	6.804780417	-3.943276005	0.000506925	0.014448181	-0.197177968
C12orf65	-0.157104697	7.448512538	-3.647640669	0.001102719	0.021870996	-0.92207334
STX12	-0.1565932	8.703880502	-3.816270895	0.000708934	0.01729684	-0.510490371
SARDH	-0.155785593	6.857221511	-3.37505216	0.002228594	0.033087589	-1.57438226
DPP10	-0.155775532	6.804244569	-6.138789094	1.41E-06	0.000622068	5.342392432
SMARCA2	-0.154272602	7.922782864	-4.056528977	0.000375267	0.012715981	0.084260218
GMPR2	-0.154230347	8.495207335	-3.127070537	0.004167952	0.047579746	-2.150538836
HYLS1	-0.153857368	7.047238449	-3.672907167	0.001032385	0.021218915	-0.860757973
KIAA0100	-0.152700137	7.393419561	-3.788939444	0.000761779	0.018194363	-0.577561205
PLA2G12A	-0.152450195	7.502813406	-3.282808432	0.002817858	0.03783861	-1.790825031
MED21	-0.151513703	6.910137441	-3.992956651	0.000444353	0.013606816	-0.073940308
ZNF773	-0.151360372	7.67182324	-3.708352437	0.000941047	0.02040249	-0.774523254
NAV3	-0.151170069	6.920602325	-4.171626641	0.000276074	0.010856124	0.371978878
PSAT1	-0.149418853	6.900355591	-3.301428599	0.002687944	0.036747403	-1.747327504
DUT	-0.149132938	7.764748105	-3.518070825	0.001543425	0.026641466	-1.234338892
BUB3	-0.14861087	8.532772043	-4.052253096	0.000379562	0.012765673	0.073602754
PPP1R21	-0.148390066	8.150003239	-3.24882647	0.0030707	0.039875103	-1.869947467
CYREN	-0.148175854	8.23855607	-3.519417291	0.001538066	0.026605025	-1.231113488
ZFP1	-0.147420679	6.933999954	-4.117887588	0.000318667	0.012019739	0.237447338
ODAM	-0.14727147	6.770154407	-4.235498992	0.000232715	0.009856689	0.532285999
DBR1	-0.144277199	7.147202747	-4.122246951	0.000314983	0.011945632	0.248348293
ZFP3	-0.143357925	7.672941924	-3.16539841	0.003787325	0.04500446	-2.062715216
DYNC1LI1	-0.143036186	6.910065875	-5.690703236	4.63E-06	0.001217443	4.222244379
MAMSTR	-0.14270545	7.104520739	-3.296313369	0.002723047	0.037059604	-1.759286858
SPRR2B	-0.142230866	6.650749805	-4.139254974	0.000301006	0.01165948	0.290899505
ZNF561	-0.142056998	7.055779182	-4.372100862	0.000161323	0.008101004	0.876424069
ZBTB3	-0.141787449	7.305261339	-3.492345204	0.001649364	0.027731135	-1.295880504
CENPQ	-0.140144455	6.905069309	-3.828229561	0.000686958	0.016966167	-0.481102869
PIP4K2C	-0.138245962	7.52107881	-4.126567889	0.000311373	0.011883288	0.259155365
APAF1	-0.138211416	7.339282745	-3.965777555	0.000477578	0.014227714	-0.141405135
CCDC91	-0.13778983	6.851806705	-3.722716347	0.000906324	0.019919696	-0.73950669
PGAM4	-0.137262823	6.69734371	-5.96308117	2.24E-06	0.00082972	4.905207813
GNB5	-0.136739573	6.89470839	-3.835074464	0.000674681	0.016869809	-0.464270961
DDX20	-0.136641513	6.951391032	-4.605286747	8.61E-05	0.005647273	1.466984325
PCNA	-0.136529241	7.473293252	-3.642878726	0.001116488	0.02199295	-0.933614549
IGIP	-0.134725395	7.613218508	-3.318965814	0.002570879	0.035932845	-1.706269014
FLVCR1	-0.13444584	7.393146595	-3.364935785	0.002286892	0.033677312	-1.598234608
IFIT3	-0.134181281	6.822610874	-3.483032066	0.001689429	0.028148865	-1.318120336
ANTXR1	-0.134149015	8.585508069	-3.260793739	0.002979263	0.03908342	-1.84212217
PPP1R3D	-0.132845959	7.014823459	-3.937420323	0.000514848	0.014552339	-0.211679636
LYZ	-0.132459621	6.839098593	-3.622271892	0.001178031	0.022718451	-0.983502886
BTN3A3	-0.132121428	7.263073017	-3.76445115	0.000812389	0.018976603	-0.637541103
NDUFC2	-0.131090974	7.060615703	-3.315358832	0.002594548	0.036193461	-1.714720885
PIGM	-0.13041246	7.876538046	-3.861711427	0.00062892	0.01624082	-0.398694058
DTL	-0.129645426	6.698487805	-4.548024452	0.00010048	0.006189537	1.321679601
FBXL7	-0.129617293	7.040746873	-4.645375884	7.73E-05	0.005287986	1.568796368
C19orf66	-0.128118467	7.931951104	-3.17978203	0.003653269	0.044121555	-2.029635153
ANXA4	-0.127713231	6.890712461	-3.112450541	0.004322574	0.04851989	-2.183912287
TTC30B	-0.127019636	6.787997949	-4.686581473	6.91E-05	0.005003388	1.673505943
MTX2	-0.1269539	8.238048246	-3.173660178	0.003709759	0.04462542	-2.043722476
TAF1	-0.126907928	7.172352239	-3.096061174	0.004502429	0.04985952	-2.221240222
DCAF11	-0.126772534	7.676162361	-3.723714106	0.000903959	0.019911266	-0.737072852
AGRP	-0.12604205	6.840077832	-3.116287059	0.004281476	0.048237786	-2.17516141
TTC30A	-0.125376155	7.04708975	-3.882249495	0.000595728	0.015904802	-0.348051577
TOX4	-0.123839996	7.426747187	-3.613759383	0.001204408	0.023006849	-1.004084915
BHLHB9	-0.123796139	7.472720798	-3.463196153	0.001777934	0.029036386	-1.365417734
SNRNP48	-0.123156785	6.955364222	-3.422398162	0.001974317	0.03082724	-1.46238803
FANCI	-0.122631627	6.904268564	-3.706591088	0.000945393	0.02040249	-0.778814327
CAST	-0.122002957	7.634912968	-3.365954651	0.002280954	0.033617183	-1.595833583
MKKS	-0.121967832	7.716917081	-4.120715223	0.000316273	0.011969505	0.244517822
FBXO15	-0.12157817	7.119414463	-3.340054038	0.002436614	0.034890163	-1.656782044
AFMID	-0.120848625	6.708708243	-4.461532088	0.000126838	0.006904878	1.102526075
ZNF132	-0.118296908	7.171889522	-3.226119316	0.003251668	0.041192336	-1.922626259
CCDC89	-0.117889264	6.784299419	-4.381512226	0.000157295	0.007955464	0.90019113
SPOPL	-0.117573697	6.785744388	-3.651988833	0.001090291	0.021691093	-0.911530847
OSCAR	-0.116639294	6.787836238	-3.630542628	0.001152943	0.02235353	-0.963490575
ST8SIA1	-0.116076545	6.625714742	-5.703381497	4.47E-06	0.001217443	4.25415998
OSBPL2	-0.115909452	7.675648551	-3.614803258	0.001201142	0.022968679	-1.001561815
CFAP36	-0.115679647	6.884319148	-4.074334126	0.000357893	0.012519959	0.128664076
IRF6	-0.114119398	6.701357755	-3.181812504	0.003634715	0.044014773	-2.024960104
SGCD	-0.113077281	6.966997615	-3.10469911	0.004406764	0.049160504	-2.201577911
ARHGEF9	-0.112444588	6.870821601	-4.535350101	0.000103971	0.006214647	1.289539568
FBXL14	-0.112292749	6.67197438	-3.589559872	0.001282573	0.023834322	-1.062509997
ANP32A	-0.111814912	6.973759419	-3.246342561	0.003090014	0.039982702	-1.875717497
ANKLE1	-0.111652406	6.939619031	-3.266283526	0.0029382	0.038793657	-1.829343568
CYSRT1	-0.111372612	6.927825528	-3.181262501	0.003639732	0.04402891	-2.026226583
SNHG10	-0.110975418	6.755762795	-4.07001996	0.000362029	0.012548484	0.117901372
SNX21	-0.110646304	7.217672065	-3.754194287	0.000834552	0.019096444	-0.662630819
SNRPE	-0.110162463	6.819670839	-4.799550152	5.10E-05	0.004219036	1.960824923
PDZRN3	-0.109967425	6.689349624	-4.33576129	0.000177861	0.008440484	0.784718502
GATA1	-0.109196514	6.683776642	-4.548676823	0.000100304	0.006189537	1.323334126
MXI1	-0.109145996	6.828716295	-5.153506709	1.96E-05	0.002537769	2.861698905
TAF8	-0.109003155	6.683473339	-4.199806835	0.000256039	0.010524896	0.442653394
NAA35	-0.108896225	7.090178656	-3.419981263	0.001986588	0.030912332	-1.468119286
ZNF2	-0.107789396	6.936918832	-3.341602971	0.002427024	0.034780309	-1.653142332
ZSCAN12	-0.107576073	6.80360754	-3.812719786	0.000715591	0.017365781	-0.519212166
LAMA4	-0.106020879	6.700117507	-3.247097283	0.003084133	0.039965684	-1.8739645
WNT3A	-0.105220708	6.713040339	-3.167870657	0.003763952	0.044919636	-2.057034118
GLT8D1	-0.104782242	7.245794048	-4.479645737	0.000120802	0.006800931	1.148386339
TIFA	-0.10435364	6.76777878	-3.347559299	0.002390483	0.034584738	-1.639139866
PLCE1	-0.103718676	6.707395356	-3.128564088	0.004152458	0.04752257	-2.147125498
ZNF667	-0.103664801	6.813773617	-4.970957411	3.21E-05	0.003258481	2.397136454
CLEC2B	-0.103582701	6.774371606	-4.334070982	0.00017867	0.008456732	0.780455474
FAM122A	-0.1027697	6.833704843	-3.954830942	0.00049164	0.014287869	-0.16854699
HIST1H4F	-0.102614156	6.648064489	-6.950453681	1.71E-07	0.00018201	7.318469719
ZFYVE1	-0.100586636	7.288536368	-3.592924541	0.001271416	0.023736595	-1.054394328
CD69	-0.100102015	6.673432136	-4.536973199	0.000103518	0.006214647	1.293655009
HOXD3	-0.099820581	6.927254818	-3.431113336	0.001930677	0.030411561	-1.441709014
METTL15	-0.097991573	7.692902462	-3.443019167	0.001872567	0.029934646	-1.413427928
DGAT2	-0.097829247	6.763652276	-3.539427558	0.001460525	0.025781054	-1.183129536
RANGRF	-0.097712744	6.755650399	-3.195708234	0.003510147	0.04314195	-1.992931227
SULT1A2	-0.09652002	6.923881993	-3.474274744	0.001727963	0.028450966	-1.339013539
CD33	-0.096271527	6.561573654	-3.240127616	0.003138852	0.040384033	-1.890146479
LYRM9	-0.094911499	6.970489999	-3.182456467	0.00362885	0.044002534	-2.023477147
ZNF16	-0.094533004	7.311308694	-3.673436048	0.001030961	0.021218915	-0.859473113
TMEM246	-0.092390602	6.660161481	-3.847674975	0.000652641	0.016500793	-0.43326492
SMAD5	-0.09200458	7.733112453	-3.39426725	0.002121793	0.032133553	-1.529001393
APOL3	-0.091582448	6.838545667	-3.169547079	0.003748182	0.044819953	-2.053180674
PCSK4	-0.091421552	7.03788325	-3.310984748	0.002623532	0.036319316	-1.724965286
C2orf69	-0.091039106	6.78752528	-3.187873072	0.003579872	0.043587221	-2.01099828
RNF208	-0.090919587	6.606781384	-3.899092281	0.000569797	0.015579605	-0.306469985
MNDA	-0.090606468	6.722030432	-3.189657525	0.003563877	0.043564365	-2.00688521
SPATA31D1	-0.090271989	6.623613536	-6.238221445	1.08E-06	0.000594769	5.588466568
EIF1AD	-0.090045946	6.662760081	-3.148122821	0.003954571	0.046018523	-2.102358995
ROBO1	-0.08984092	6.81454514	-3.590489997	0.001279479	0.023834322	-1.060266761
ACADSB	-0.089705695	6.957957804	-3.699846153	0.000962219	0.020691708	-0.795240979
SMC2	-0.089567178	7.008513122	-3.566687067	0.001360979	0.024721279	-1.117613057
ARL15	-0.088951255	6.915239004	-3.117513164	0.004268421	0.048160608	-2.172363705
C20orf141	-0.088449833	6.757664005	-5.032192678	2.72E-05	0.002958575	2.553016696
TMEM159	-0.088349617	6.812177682	-4.122427866	0.000314831	0.011945632	0.248800733
INCENP	-0.087216319	6.763765668	-3.734430294	0.000878937	0.019692998	-0.71092073
PDE1A	-0.086640249	6.730816497	-4.986668853	3.07E-05	0.003167037	2.4371336
EPB41L1	-0.086419788	6.901376188	-3.595560131	0.001262743	0.023680017	-1.048035472
LYZL2	-0.085751082	6.668010605	-4.8933683	3.96E-05	0.0036589	2.199612321
BBOF1	-0.084892048	6.691917506	-3.443846913	0.00186859	0.029897443	-1.41146036
MEGF10	-0.084648609	6.621682126	-4.642793385	7.78E-05	0.005287986	1.562235852
FCGR2C	-0.084578785	6.62785916	-5.997749372	2.04E-06	0.000805136	4.991692887
PLA2G4F	-0.084399354	6.626878425	-5.300644453	1.32E-05	0.002060031	3.235622867
ZNF14	-0.083941839	6.666603382	-4.176331116	0.000272625	0.010793426	0.383771544
RMI1	-0.083377216	7.218268001	-3.153679093	0.003900023	0.045671585	-2.089619011
APLP2	-0.083089292	6.815405156	-3.15256555	0.003910897	0.04573983	-2.092173053
ABCC12	-0.081955989	6.828230158	-5.118265789	2.16E-05	0.002622335	2.772055156
C1QL3	-0.081572414	6.601426521	-4.857930887	4.35E-05	0.003892039	2.109405122
CELA1	-0.080668372	6.608193448	-5.389498257	1.04E-05	0.001871933	3.461058227
PSRC1	-0.08050064	6.784286276	-4.656994154	7.49E-05	0.005223325	1.598314154
IER5L	-0.080261363	6.835477372	-4.638227081	7.88E-05	0.005309342	1.550636344
CHEK2	-0.079065728	6.862807809	-4.481170401	0.000120307	0.006800931	1.152247409
MICU3	-0.078786089	6.670090012	-3.275064041	0.002873653	0.038291623	-1.808886678
PCDHB4	-0.078325927	6.691677774	-5.133409817	2.07E-05	0.002580208	2.810580814
MYOD1	-0.077573549	6.61422041	-4.407324009	0.000146751	0.007588607	0.965408907
NECAB1	-0.077518969	6.55717147	-4.021015932	0.000412439	0.013261159	-0.004181726
TLR4	-0.077482369	6.645944388	-3.481208682	0.001697383	0.0282295	-1.322472111
SH3RF2	-0.076654372	6.751866376	-3.87021386	0.000614964	0.016104772	-0.377737243
SLC30A6	-0.076321176	6.670472926	-4.993402661	3.02E-05	0.003127736	2.454275734
ZNF708	-0.076198201	6.561259631	-4.348298069	0.000171974	0.008313447	0.816344083
SPOCK3	-0.07612999	6.552111169	-3.469194847	0.001750705	0.028721067	-1.351124499
FOLH1B	-0.076103835	6.591094833	-5.020200057	2.81E-05	0.00299497	2.522490484
CCR1	-0.075692491	6.676422522	-3.277414339	0.002856609	0.038189233	-1.803407109
C3orf67	-0.075412492	6.907200944	-3.346583306	0.002396434	0.034638643	-1.641434956
TMEM68	-0.075165318	7.009192396	-3.501541967	0.001610705	0.027263175	-1.273897949
SENP8	-0.074925154	6.658291924	-3.818002	0.00070571	0.017241401	-0.506237848
LINC01446	-0.074495894	6.767858807	-4.47146081	0.000123493	0.006846144	1.127661175
TTC39B	-0.074091122	6.589898059	-4.198314528	0.000257063	0.010543081	0.438908651
FCAMR	-0.073920673	6.740415874	-4.602288716	8.68E-05	0.005660426	1.459373042
GPR39	-0.073515927	6.622838817	-5.119202175	2.15E-05	0.002622335	2.774437407
S1PR4	-0.072656846	6.641418377	-4.02867056	0.000404132	0.013168198	0.014867245
PLSCR2	-0.072622053	6.654879289	-5.035915482	2.69E-05	0.002958575	2.562492497
TRIM45	-0.072161639	6.918040177	-3.832799381	0.000678737	0.016901302	-0.469866378
MS4A12	-0.071800228	6.635930084	-5.1902502	1.77E-05	0.002437618	2.955134561
TMEM132D	-0.071671589	6.578620637	-3.630851122	0.001152017	0.02235353	-0.962743843
SLC16A13	-0.071413304	6.647961917	-3.47574438	0.001721437	0.028372077	-1.3355086
SLA	-0.070080925	6.693133459	-3.127714447	0.004161265	0.047533344	-2.149067345
NR3C1	-0.070056184	6.837604614	-4.398518704	0.000150267	0.007694056	0.94315537
CELF5	-0.069963054	6.667811699	-5.7894032	3.56E-06	0.00107511	4.470398755
SATL1	-0.069909439	6.647580702	-3.922027405	0.00053626	0.014978931	-0.249775608
CCL17	-0.069017432	6.539926049	-5.742620647	4.03E-06	0.001196988	4.352865876
TMEM182	-0.068479626	6.672145735	-3.218081213	0.003318152	0.041739309	-1.941236559
FMOD	-0.068190416	6.691043041	-4.49399231	0.000116225	0.006752943	1.184723209
ATP6V1G3	-0.068184277	6.620408495	-4.298135536	0.000196756	0.009052759	0.689881766
TMEM71	-0.067733886	6.658320095	-3.601933285	0.001242008	0.023453259	-1.032652744
PCDHB10	-0.067660183	6.654192341	-5.082594535	2.37E-05	0.00275812	2.681292502
TPPP3	-0.067609814	6.839150217	-3.100657861	0.004451276	0.049504748	-2.210780017
ZCWPW2	-0.066292296	6.775198482	-3.439498706	0.001889571	0.030073869	-1.421794182
SAPCD2	-0.066164358	6.60888687	-3.997003305	0.000439605	0.01352998	-0.0638866
GJA3	-0.066123001	6.555797044	-3.936186248	0.000516533	0.014562532	-0.214735181
WNT10B	-0.066074887	6.607765053	-4.195939879	0.000258701	0.010562457	0.432950272
ASB17	-0.065718499	6.630751398	-4.787308888	5.27E-05	0.004321382	1.929677254
CACNG2	-0.065659801	6.639221018	-3.850104231	0.000648473	0.016487414	-0.427284177
ZNF101	-0.065041093	6.792895664	-3.440271552	0.001885825	0.030040629	-1.41995781
KAT7	-0.06451916	6.885645292	-3.444316189	0.001866339	0.02988781	-1.410344806
KIF24	-0.063855891	6.581819913	-3.199915394	0.003473247	0.042920711	-1.983222056
WNT11	-0.063387306	6.698811791	-3.547501705	0.001430325	0.025432957	-1.163741606
ACSM1	-0.063382076	6.599873016	-4.244540657	0.000227148	0.009711668	0.55501225
SERPINA13P	-0.062831231	6.579829391	-4.048996268	0.000382865	0.012852934	0.065486829
TREH	-0.06222575	6.667368448	-4.931272901	3.57E-05	0.003443377	2.29610778
HDGFL1	-0.062218891	6.704273863	-4.102661152	0.000331873	0.012130052	0.199390095
HRNR	-0.061896013	6.74761903	-3.512304963	0.001566579	0.026892938	-1.248145912
PRIM2	-0.061810835	6.726276921	-3.14417215	0.0039938	0.046261724	-2.111411419
DAAM2	-0.06161436	6.793620015	-3.502383296	0.001607213	0.027254959	-1.271885946
FIBIN	-0.06157007	6.685184307	-4.117074834	0.000319359	0.012019739	0.235415228
ASB2	-0.061466615	6.690077206	-5.028761909	2.74E-05	0.002961365	2.5442841
ZNF718	-0.061338431	6.719878337	-4.287946288	0.000202206	0.009206075	0.664220631
NUDT8	-0.061052269	6.655931497	-4.483541153	0.000119542	0.006800931	1.1582514
LHFPL5	-0.061020385	6.530397495	-4.834728571	4.63E-05	0.00403953	2.050349296
PRDM14	-0.060982232	6.575132857	-5.133905267	2.07E-05	0.002580208	2.811841137
ZNF398	-0.06026179	7.314974783	-3.273254713	0.002886841	0.038395197	-1.81310391
XPA	-0.060227652	6.78734707	-3.472156171	0.001737412	0.028554682	-1.344065194
AMZ1	-0.060204898	6.733618924	-3.209609807	0.003389632	0.042300912	-1.960828646
DRC1	-0.060065763	6.591797192	-5.84820193	3.04E-06	0.000967629	4.617880705
KDM4D	-0.06001773	6.703600848	-3.190799948	0.003553672	0.043498288	-2.004251461
CYP2B7P	-0.059915485	6.594264271	-4.361797254	0.000165851	0.008192211	0.850411559
GPR132	-0.05989166	6.636382762	-4.669531817	7.24E-05	0.005107108	1.630173165
DMRTA1	-0.059385922	6.610000558	-3.152691418	0.003909666	0.04573983	-2.091884379
FGF7	-0.059342318	6.573437127	-3.23464979	0.003182512	0.040628576	-1.902854489
KRTAP11-1	-0.059035097	6.672192211	-3.514329787	0.00155841	0.026803465	-1.243298137
SOX7	-0.058852555	6.694839755	-3.497287337	0.001628479	0.027435934	-1.284070112
POSTN	-0.058243905	6.565830539	-4.938195984	3.50E-05	0.00339766	2.313732586
IFNA14	-0.058231513	6.683620762	-3.343269512	0.002416746	0.034742882	-1.649225522
UNC5D	-0.058074205	6.530617382	-3.670089254	0.001040007	0.021279066	-0.867602826
NALCN	-0.057817565	6.699449814	-4.886121072	4.03E-05	0.003681634	2.181163477
FAM181B	-0.057772663	6.599760513	-3.642006429	0.001119029	0.02199295	-0.935728165
LCN6	-0.057771476	6.543908109	-4.366546876	0.000163748	0.008139422	0.862401442
RNF7	-0.05774585	6.739615004	-3.956935636	0.000488905	0.014287869	-0.163329819
COX6A2	-0.057744866	6.558515252	-4.960424949	3.30E-05	0.003324106	2.370323148
STYK1	-0.057699212	6.551918066	-4.545132583	0.000101266	0.006201876	1.314345579
ATP13A5	-0.057603681	6.485131555	-4.651029135	7.61E-05	0.005246096	1.583158603
MEP1A	-0.057479771	6.641230263	-4.378418081	0.000158608	0.007986784	0.892376565
MEGF9	-0.057095056	6.732110864	-3.111511304	0.004332693	0.048578045	-2.186053887
SEC23A	-0.057026078	6.732265013	-3.202363266	0.003451949	0.042860914	-1.977570392
FKBP9	-0.057016482	6.702803954	-3.956358074	0.000489654	0.014287869	-0.164761561
PRKAA2	-0.056992764	6.592337973	-3.617132488	0.001193888	0.022874358	-0.995931094
CDC6	-0.056854122	6.641112185	-4.813371391	4.91E-05	0.004149496	1.99599589
C8B	-0.056714102	6.561485005	-4.421246177	0.000141359	0.007436937	1.000605459
HTR3E	-0.056543712	6.605844444	-3.703903857	0.000952062	0.020521978	-0.785359898
GPIHBP1	-0.056071003	6.663914134	-4.009884277	0.000424821	0.013416637	-0.031869283
PCDHA11	-0.055748528	6.725804723	-4.240239008	0.00022978	0.009755169	0.544199048
OR5K2	-0.055514082	6.649421908	-3.364510816	0.002289373	0.033686482	-1.599235991
TM6SF1	-0.055084839	6.768238672	-3.759417458	0.000823193	0.019007344	-0.649856656
BEND2	-0.054982126	6.602056607	-3.731764236	0.000885098	0.019692998	-0.717429118
TMEM206	-0.05485319	6.645955898	-3.945405687	0.000504073	0.014414071	-0.19190251
TFEB	-0.054518862	6.668870176	-4.60558978	8.60E-05	0.005647273	1.467753675
FBN3	-0.054492152	6.675564017	-6.172094442	1.29E-06	0.000598977	5.424927192
IL4I1	-0.054027219	6.586121288	-3.169833984	0.00374549	0.04481732	-2.052521103
NDUFB4	-0.05384707	6.506645456	-4.586911236	9.05E-05	0.005837096	1.420339466
CWH43	-0.05364942	6.629123899	-3.311610119	0.002619369	0.036319316	-1.723500957
ZNF345	-0.053450691	6.641359955	-3.509468235	0.001578094	0.026974793	-1.254935883
RNF17	-0.053262245	6.594090847	-3.8335224	0.000677445	0.016901302	-0.468088254
ARMC2	-0.053188519	6.690431161	-3.88593292	0.00058996	0.015797333	-0.338961789
SCP2D1	-0.052993302	6.764138973	-3.158853821	0.00384987	0.045347912	-2.077744925
PIK3R5	-0.052570695	6.658155094	-3.440735759	0.001883579	0.030031235	-1.418854725
ANKRD20A5P	-0.05248599	6.557999084	-3.53576809	0.001474416	0.025899433	-1.191911808
ACTL7A	-0.052401845	6.595073097	-4.006813818	0.0004283	0.013456184	-0.039503391
CXorf21	-0.052353757	6.587206012	-3.431254571	0.001929977	0.030411561	-1.441373738
NEUROD6	-0.052330498	6.720823239	-3.206681496	0.003414683	0.042514683	-1.967595904
MZT2B	-0.051879762	6.665467016	-3.403543811	0.002072021	0.031590908	-1.507057593
SLC34A2	-0.051876544	6.697776933	-3.310143271	0.002629144	0.03632707	-1.726935461
DPPA5	-0.051797296	6.565846922	-3.6074737	0.001224253	0.023282912	-1.019272768
KRTAP8-1	-0.051746504	6.737657633	-3.12162902	0.004224873	0.047895966	-2.162968583
EGF	-0.051549158	6.705280713	-3.45898225	0.001797307	0.029207407	-1.37545295
KISS1	-0.051454308	6.655080066	-3.895209034	0.000575675	0.01559917	-0.316060986
CPA4	-0.051307883	6.539898469	-3.414346995	0.00201548	0.031191266	-1.481474097
FAAH2	-0.051110444	6.702280366	-4.114164189	0.000321848	0.012054671	0.228138449
OR4N2	-0.051104306	6.635462527	-3.807119247	0.000726216	0.017527897	-0.532963029
COX7B2	-0.051012203	6.523401173	-3.848132273	0.000651854	0.016500793	-0.432139145
NCF1B	-0.050837936	6.552799914	-4.417658386	0.000142729	0.007456471	0.991533887
GALP	-0.050802976	6.570353823	-4.165490913	0.000280638	0.011011688	0.356602131
COX4I2	-0.050799188	6.636240515	-4.158546954	0.000285892	0.011193638	0.339204881
ERI1	-0.05078331	6.60353201	-3.464672741	0.001771194	0.028978519	-1.36190026
SGCZ	-0.050275282	6.756011678	-3.842194675	0.000662138	0.01665433	-0.446753583
HMCN1	-0.050218728	6.581090539	-3.225050749	0.003260432	0.041274514	-1.925101407
DCT	-0.050169666	6.655730937	-4.073387303	0.000358797	0.012519959	0.126301803
DAND5	-0.049928449	6.629925025	-3.96268237	0.000481514	0.014227714	-0.14908135
TLR3	-0.049920781	6.671828019	-3.937038412	0.000515369	0.014552339	-0.212625264
CHST6	-0.049769242	6.60014878	-3.998041309	0.000438395	0.013515689	-0.061307362
PRLH	-0.049408106	6.551632699	-4.685887265	6.93E-05	0.005003388	1.671741386
LOC400940	-0.049384455	6.613817398	-4.196907496	0.000258032	0.010558941	0.435378109
ZSWIM3	-0.049378877	6.798562084	-3.757940021	0.00082639	0.019008293	-0.653470497
C15orf32	-0.049227802	6.535002081	-4.431127974	0.000137651	0.007360877	1.025595725
NMU	-0.049126413	6.535489141	-3.323272269	0.002542894	0.035624091	-1.696173336
SPATA5	-0.049081721	6.667826564	-3.227211951	0.00324273	0.041182601	-1.920095004
DENND1B	-0.04902788	6.566874703	-4.099835554	0.000334383	0.012174448	0.19233081
GPR19	-0.048885079	6.587435141	-3.465251608	0.001768558	0.028961536	-1.360521157
FSTL5	-0.048780008	6.528179018	-3.667907116	0.001045947	0.021304418	-0.872902237
PDE4C	-0.0487478	6.604310471	-3.449074067	0.001843667	0.029629435	-1.399031327
CD200R1	-0.048733478	6.56213443	-3.872998126	0.000610461	0.016061994	-0.370872
OR5B2	-0.048726779	6.674910657	-3.652495896	0.00108885	0.021691093	-0.910301173
CTAGE1	-0.04849211	6.595498838	-4.815710305	4.88E-05	0.004149496	2.001948036
DEFB106A	-0.048333994	6.539491261	-3.763709891	0.000813971	0.018976603	-0.639354981
CSMD1	-0.048191392	6.523846392	-3.37907671	0.002205803	0.032856857	-1.564885525
LAMB4	-0.048040811	6.631072639	-3.925915204	0.000530771	0.014883569	-0.240157098
LCE1A	-0.047906882	6.572678785	-3.676495371	0.001022759	0.021218915	-0.852039707
KRT85	-0.047808189	6.664862901	-3.278006516	0.002852329	0.038188351	-1.802026231
FRA10AC1	-0.047432455	6.743295167	-4.762954829	5.63E-05	0.004472303	1.867717368
TUBA8	-0.047276655	6.605974977	-3.69369331	0.000977823	0.020732132	-0.810217802
SH2D3C	-0.047149669	6.655115552	-4.281547096	0.000205705	0.009270994	0.648109332
DRP2	-0.047043584	6.504683789	-3.585616722	0.001295769	0.023963831	-1.072017793
TMEFF2	-0.046845229	6.581474243	-3.386596875	0.002163819	0.032417944	-1.547128559
SLC22A11	-0.046819127	6.702362277	-3.288654578	0.002776431	0.037511712	-1.77717896
TYR	-0.046707271	6.600918618	-3.367629602	0.002271226	0.033555645	-1.59188584
SLC12A3	-0.04669521	6.569287483	-3.841525758	0.000663307	0.01665433	-0.448399641
CFTR	-0.046323945	6.700470471	-3.686584811	0.000996158	0.020962746	-0.82751143
C17orf50	-0.046277217	6.591046977	-3.750995224	0.000841584	0.019179781	-0.670452165
SENP6	-0.046067523	6.643911545	-3.574592351	0.001333367	0.024440122	-1.098581613
LINC01124	-0.046026037	6.708624925	-3.547004897	0.001432165	0.025432957	-1.164934993
OR6K3	-0.045997668	6.714979593	-3.099555134	0.004463497	0.049579823	-2.213290026
INHBC	-0.04585778	6.622834979	-3.868000771	0.000618567	0.01612481	-0.383193213
SFTPC	-0.04583861	6.582580122	-3.669134946	0.001042601	0.021294246	-0.869920521
OR52E8	-0.04582188	6.52933113	-3.29144692	0.002756852	0.037323531	-1.770657584
DKK1	-0.04568491	6.489917446	-4.31872631	0.000186182	0.008734011	0.741766437
INKA2	-0.045515929	6.686190952	-4.563231687	9.64E-05	0.006028799	1.360253303
RNASE12	-0.045415416	6.542661178	-3.753342915	0.000836418	0.019096444	-0.664712513
LOC440742	-0.045273436	6.61578904	-3.356720782	0.002335314	0.034031005	-1.617583489
ZC4H2	-0.04504263	6.779158832	-3.370537758	0.002254429	0.033404352	-1.585029715
NLRC4	-0.045028456	6.684504229	-4.406863437	0.000146933	0.007588607	0.964244772
UMODL1	-0.045015454	6.537697719	-4.056452967	0.000375343	0.012715981	0.084070747
CEP97	-0.045013405	6.631296988	-3.814712309	0.000711848	0.017321323	-0.514318648
ZNF833P	-0.044985906	6.7090349	-3.841667878	0.000663058	0.01665433	-0.448049919
DAOA	-0.04493007	6.617610451	-4.309923708	0.000190631	0.008869496	0.719581134
BTBD8	-0.044886698	6.591169964	-3.36310043	0.002297625	0.033758458	-1.602559032
COX18	-0.044849468	6.794615161	-3.295158467	0.002731033	0.03714041	-1.761985969
VSNL1	-0.044807872	6.565608869	-3.732073408	0.000884381	0.019692998	-0.716674436
MSR1	-0.044800303	6.752797749	-3.19910597	0.003480317	0.042948395	-1.985090452
SOX2	-0.044599867	6.534910694	-3.247077208	0.003084289	0.039965684	-1.874011131
HS3ST3B1	-0.044431337	6.668478353	-3.974205839	0.000467022	0.014040659	-0.120495511
C7orf31	-0.044346658	6.611727331	-4.014330043	0.000419833	0.01333953	-0.020813443
OR8G5	-0.044198733	6.580215684	-3.68236779	0.001007193	0.021010809	-0.837765859
PNMA5	-0.043652069	6.544277189	-3.728545083	0.000892594	0.019733232	-0.725285911
OR2M3	-0.04360787	6.600067587	-4.076389431	0.00035594	0.012519959	0.133792345
ATP12A	-0.043556423	6.606352357	-3.127787754	0.004160505	0.047533344	-2.148899811
PGK2	-0.043528774	6.574436359	-3.62048035	0.001183535	0.022776138	-0.987835872
GALNT1	-0.043421058	6.55983573	-3.640159506	0.001124426	0.022060171	-0.940202815
ETV1	-0.043404837	6.53335431	-3.222562784	0.003280925	0.041389425	-1.930862989
FAM47B	-0.043383781	6.573848265	-3.616791171	0.001194948	0.022874358	-0.996756273
ZSCAN10	-0.043332639	6.558604454	-4.110598921	0.000324923	0.01209487	0.219226447
TLL1	-0.04327134	6.573951761	-3.338852499	0.002444079	0.034920898	-1.659604983
SPSB4	-0.043226795	6.685026384	-3.388860463	0.002151334	0.032337794	-1.541780714
RBMXL3	-0.043146644	6.629190957	-3.244820171	0.003101909	0.040107989	-1.879253038
THEG	-0.042852725	6.67122291	-4.387868751	0.00015463	0.007873984	0.916247404
MDGA2	-0.04285017	6.618924383	-3.141660016	0.004018938	0.046493493	-2.117165001
MEIG1	-0.042721058	6.577682946	-3.498861416	0.001621881	0.027376783	-1.28030724
MYLK4	-0.042720383	6.680228077	-3.303065221	0.002676806	0.036650404	-1.743499518
CASP5	-0.042533775	6.555372539	-4.02021888	0.000413314	0.013261159	-0.006164778
GPR158	-0.042433803	6.692388004	-3.323636935	0.002540537	0.035618608	-1.695318205
NEUROG1	-0.042299812	6.689468308	-3.192834894	0.003535564	0.043364485	-1.999559073
LIMD1	-0.042186727	6.574522602	-3.328318139	0.002510476	0.035416278	-1.684337603
FBXO27	-0.04215708	6.588357604	-3.187839631	0.003580173	0.043587221	-2.01107535
ACADL	-0.042113035	6.562374607	-3.394414756	0.002120993	0.032133553	-1.528652644
HIST1H2AJ	-0.042094193	6.66678964	-3.780515214	0.000778831	0.018417911	-0.598207227
BCRP2	-0.042075456	6.650492268	-3.203822918	0.003439309	0.042762547	-1.974199454
PDE10A	-0.041747169	6.564766631	-4.04552989	0.000386413	0.012948038	0.056850233
TDRD5	-0.041673722	6.516346182	-3.665730498	0.001051905	0.021377732	-0.878187273
MFRP	-0.041304721	6.488287489	-3.41265156	0.002024254	0.031230361	-1.485491146
FAM167A	-0.041255828	6.572759066	-3.36616984	0.002279702	0.033617183	-1.595326441
LCE2B	-0.041078424	6.569461614	-3.738059698	0.000870616	0.019588231	-0.702058445
BCL2L15	-0.040914523	6.58074053	-3.966162738	0.000477091	0.014227714	-0.140449763
ARL11	-0.040821466	6.532067769	-3.200544806	0.003467759	0.042920711	-1.981769045
HIST3H2BB	-0.040448353	6.609450859	-3.425741026	0.001957467	0.030696327	-1.454458526
KIAA1841	-0.040374199	6.478500676	-3.753360251	0.000836379	0.019096444	-0.664670127
RAG2	-0.040360449	6.626711505	-3.164065378	0.003799984	0.04500446	-2.065777649
SLC17A2	-0.040337506	6.572644728	-3.95438001	0.000492228	0.014287869	-0.169664687
TLR8	-0.040212506	6.580324998	-3.15784775	0.003859572	0.045432674	-2.080054161
DKK4	-0.040125988	6.531856423	-3.104995021	0.004403522	0.04915458	-2.200903892
DNAH12	-0.039968274	6.587977588	-3.122813928	0.004212416	0.047895966	-2.160262795
FAM9B	-0.039897151	6.502447699	-3.612416208	0.001208622	0.023039696	-1.007331097
UGT2A3	-0.039396475	6.669714232	-3.160584799	0.003833231	0.04526959	-2.073771053
OR2W1	-0.039326328	6.518592906	-4.653108948	7.57E-05	0.005236649	1.588442716
ATXN8OS	-0.038944316	6.553691616	-3.291836807	0.002754129	0.037314531	-1.769746844
UBE2K	-0.037888279	6.660291941	-3.297602836	0.002714157	0.037011019	-1.756272808
OR4E2	-0.037436017	6.575992611	-3.216221791	0.003333716	0.041755491	-1.945538791
CTNNA3	-0.037274687	6.513090361	-3.18853719	0.003573911	0.043587221	-2.009467639
ZNF829	-0.037065469	6.733906813	-3.103980322	0.00441465	0.049218188	-2.203215024
GPR45	-0.036851099	6.522392952	-3.11645065	0.004279732	0.048237786	-2.174788159
GALNT7	-0.036623857	6.612152899	-3.607150591	0.001225281	0.023282912	-1.020053251
OTUD7A	-0.036267198	6.634110541	-3.760214968	0.000821472	0.019007344	-0.647905761
CFC1	-0.035879863	6.556729106	-3.631554618	0.001149909	0.022342503	-0.961040909
C2CD4A	-0.035819662	6.567217511	-3.257527998	0.003003952	0.039227833	-1.849719622
TCP10	-0.035768794	6.595389741	-3.17290564	0.003716779	0.044634943	-2.045457961
LCE2D	-0.035211715	6.531379963	-3.147889188	0.00395688	0.046018523	-2.102894472
OR5A2	-0.035161151	6.475767279	-3.480567819	0.001700187	0.028250219	-1.324001433
SFTPB	-0.035066837	6.679105962	-3.312114772	0.002616014	0.036311721	-1.722319212
MCTP1	-0.035018053	6.550752289	-4.737193427	6.03E-05	0.004633134	1.802191115
KCNIP1	-0.034554329	6.583095477	-3.823481999	0.000695601	0.017086524	-0.492772599
GTF2A1L	-0.034445395	6.598903707	-3.895360887	0.000575444	0.01559917	-0.315685979
OR6X1	-0.033962021	6.485616899	-3.7386513	0.000869268	0.019588231	-0.700613631
OR4N5	-0.033612715	6.590392886	-3.215919691	0.003336252	0.041755491	-1.946237673
TMEM215	-0.033424528	6.536280767	-3.344428628	0.002409622	0.034667964	-1.646500841
C12orf42	-0.032759487	6.519354102	-3.51692731	0.001547991	0.02667488	-1.237077796
TMEM255A	-0.03273287	6.494612967	-3.662733761	0.001060162	0.021400479	-0.885462045
INS-IGF2	-0.032602689	6.540978138	-3.196761544	0.003500874	0.043084749	-1.990500943
UGT2B17	-0.031834126	6.551210264	-4.055816008	0.00037598	0.012715981	0.082483006
AADAT	-0.031337876	6.615422013	-3.587250459	0.001290285	0.023892025	-1.068078913
C8orf74	-0.030208265	6.629411349	-3.236765442	0.003165581	0.040546659	-1.89794746
NRXN3	-0.030184512	6.623630801	-3.606452012	0.001227508	0.023300804	-1.021740624
KRTAP27-1	-0.029957503	6.607209783	-3.458816482	0.001798073	0.029207407	-1.375847628
GEMIN7	-0.0292184	6.649783702	-3.114282303	0.004302905	0.048358994	-2.179734752
AKAP14	-0.028887786	6.56436114	-3.829409973	0.000684825	0.016966167	-0.478200758
ANKS1B	-0.027529221	6.566113061	-3.257296796	0.003005707	0.039227833	-1.850257373
OPN4	-0.02666691	6.578239132	-3.18387405	0.00361597	0.043905095	-2.020212185
CD8B	0.021256697	6.579125288	3.381152802	0.002194134	0.032763812	-1.55998487
PCDH8	0.026311457	6.524784496	3.097325599	0.004488303	0.049733466	-2.218363608
SSX3	0.028532759	6.620821098	3.221011177	0.003293768	0.041493692	-1.934455217
C21orf58	0.029259524	6.602152004	3.692142825	0.000981794	0.020758667	-0.813990698
ACE	0.03038165	6.619489086	3.652065053	0.001090074	0.021691093	-0.91134601
A1CF	0.030549349	6.58467785	3.442054576	0.001877211	0.029956055	-1.415720557
NLRP7	0.031119476	6.651345651	3.20605879	0.003420033	0.042552067	-1.969034619
DLX4	0.031177646	6.634675119	3.572344444	0.001341163	0.024533403	-1.10399473
C3P1	0.031200034	6.688863767	3.332923678	0.002481237	0.035223068	-1.673528503
DNAH9	0.03170975	6.637519568	3.331218322	0.002492025	0.035293307	-1.677531627
INPP5F	0.031759182	6.803490924	3.418416755	0.00199457	0.031009923	-1.471828438
NKX2-1	0.031959149	6.517371792	3.303693483	0.002672542	0.036648818	-1.742029837
RSPO4	0.032026736	6.616408392	3.539416704	0.001460566	0.025781054	-1.18315559
SMOC1	0.032062208	6.571584241	3.413096344	0.002021949	0.031221367	-1.484437377
FOXR1	0.032087365	6.544826956	4.027555685	0.000405332	0.013168198	0.012092325
MAGEA5	0.032193343	6.657590529	3.312296647	0.002614806	0.036311721	-1.7218933
NPSR1-AS1	0.032556486	6.674394259	3.431064402	0.001930919	0.030411561	-1.441825178
TRIM15	0.032900414	6.547744405	3.730538499	0.000887945	0.019716517	-0.720420934
ZBTB18	0.033052294	6.737538608	3.227744907	0.003238379	0.041167834	-1.918860199
DLGAP3	0.033057028	6.539036855	3.419990539	0.001986541	0.030912332	-1.468097291
CHAT	0.033720381	6.658152469	3.202074425	0.003454456	0.042862678	-1.978237368
OR10T2	0.03375077	6.561196524	3.662786278	0.001060017	0.021400479	-0.885334574
MBL2	0.034142765	6.494439593	3.282442715	0.002820469	0.03784564	-1.791678358
SLC22A24	0.034159733	6.584630892	3.449133275	0.001843387	0.029629435	-1.398890503
KRTAP21-2	0.034721897	6.562062949	3.240730707	0.00313408	0.040376665	-1.888746816
MACC1	0.034837138	6.552321928	3.262813308	0.002964093	0.038971008	-1.837422245
FBXO48	0.034998059	6.533745808	3.109554027	0.004353852	0.048750236	-2.190515828
CDKL5	0.03512848	6.574868837	3.668127645	0.001045345	0.021304418	-0.872366716
FRS2	0.035152764	6.642706405	3.28156959	0.002826712	0.037901362	-1.79371546
SLC30A8	0.035204229	6.62443057	3.908739667	0.000555446	0.01530263	-0.282632179
ABHD17A	0.035767899	6.492780752	3.333413279	0.002478148	0.035206787	-1.672379072
MAP3K19	0.036004584	6.558843706	3.893203417	0.000578735	0.015612063	-0.321013602
KRTAP5-11	0.036545632	6.682108558	3.121142356	0.00423	0.047895966	-2.164079765
OR6A2	0.036556633	6.610502495	4.018839572	0.000414832	0.013286342	-0.009596274
DPEP1	0.036643384	6.635838487	3.92515245	0.000531843	0.014883569	-0.242044352
SEMA6B	0.036673147	6.79742429	3.239233529	0.003145938	0.040446503	-1.89222129
TNFAIP8L2	0.037326778	6.591260358	3.452708198	0.00182653	0.029432301	-1.390386093
DEFB127	0.037355943	6.515571065	4.150089744	0.000292423	0.011400104	0.318023619
IFNA4	0.037483607	6.588938089	3.47570617	0.001721607	0.028372077	-1.335599732
OOSP2	0.037682271	6.629503586	3.288579501	0.002776959	0.037511712	-1.777354267
CALR3	0.03773296	6.602463403	3.150067768	0.003935394	0.045861624	-2.097900557
PTPN20	0.03806157	6.503025122	3.458078215	0.001801489	0.029236706	-1.37760529
FRG2	0.038121506	6.452794111	3.354721607	0.002347247	0.034149991	-1.622289382
TNXB	0.0381345	6.62051398	3.262468105	0.002966681	0.038971008	-1.838225683
NTRK3	0.038443262	6.671173249	3.310998285	0.002623442	0.036319316	-1.724933589
ST6GAL2	0.038471382	6.569930533	3.956403917	0.000489595	0.014287869	-0.16464792
SRARP	0.038483245	6.593614045	3.211045239	0.003377417	0.042195602	-1.95751043
ETV3L	0.038548715	6.615147743	3.596870157	0.001258454	0.023665198	-1.04487422
MIOX	0.038730517	6.565408066	3.437278551	0.001900371	0.030192747	-1.427068682
USP9Y	0.038758171	6.632104154	3.236569073	0.003167149	0.040546659	-1.898402975
OR2L2	0.038945052	6.51675295	3.209506477	0.003390513	0.042300912	-1.961067483
FABP5P3	0.039038896	6.699767936	3.427855949	0.001946878	0.030556707	-1.449440296
NEU2	0.039130881	6.563663923	3.455747448	0.001812317	0.029333642	-1.383153474
XIRP1	0.039436392	6.523593025	3.133005939	0.004106702	0.047147744	-2.13696984
WDR88	0.039783117	6.637940125	3.413805481	0.002018279	0.031191266	-1.482757206
C9orf106	0.039800434	6.572754557	3.208576034	0.003398456	0.042370843	-1.963217974
AWAT2	0.040092513	6.589228086	3.303678022	0.002672647	0.036648818	-1.742066004
CBFA2T3	0.040209787	6.723860582	3.714870612	0.000925132	0.020192356	-0.758638121
MST1R	0.040732519	6.535946391	3.457700297	0.001803241	0.029238952	-1.378504983
OR5H14	0.040987055	6.508790987	3.56378761	0.001371246	0.024758907	-1.124589775
FTMT	0.041190716	6.582879486	3.460502481	0.001790294	0.029170292	-1.371833099
STEAP1	0.041235924	6.490169877	3.529949215	0.001496769	0.026044854	-1.20586997
NTNG2	0.041242065	6.705470623	3.76021312	0.000821476	0.019007344	-0.647910282
NAT2	0.041279286	6.568226374	3.415307737	0.002010525	0.03117221	-1.47919745
OPN1SW	0.041367208	6.684431188	3.85025779	0.000648211	0.016487414	-0.426906088
MYOCD	0.041402522	6.696124539	3.361013867	0.002309887	0.033905769	-1.607474234
IL12A	0.041728572	6.628484787	3.095437494	0.004509413	0.049902858	-2.222658917
ST8SIA2	0.04183225	6.618501598	3.601205471	0.001244359	0.023473203	-1.034409899
TAF9B	0.041913922	6.499247843	3.159012269	0.003848344	0.045347912	-2.077381211
SCRT2	0.042187414	6.618908935	3.12460715	0.004193629	0.047757317	-2.156167019
HOXB9	0.042187892	6.658999059	4.189723684	0.000263037	0.010596306	0.41735564
LETM2	0.042297048	6.721465296	4.079168307	0.000353315	0.012485161	0.140726867
TEKT4	0.042514239	6.556210611	3.255009005	0.00302313	0.039423238	-1.855577671
NRG3	0.04262523	6.699785019	3.236853155	0.003164881	0.040546659	-1.897743991
OR2V2	0.042637912	6.686973763	3.400627858	0.002087543	0.031747464	-1.513957752
SLC6A3	0.042638005	6.683250463	3.145557839	0.003979998	0.046176727	-2.108236877
TTC21B	0.042713049	6.531473887	4.216329677	0.000244968	0.010232205	0.484130628
OR10G3	0.042877778	6.629456977	3.233123376	0.003194782	0.040727851	-1.906394003
CYP8B1	0.043157804	6.624333682	3.684491546	0.001001621	0.020970862	-0.832602018
OR52A1	0.043429294	6.508417837	3.454081733	0.001820093	0.029380812	-1.387117727
CP	0.044074987	6.627899193	3.854945979	0.000640245	0.016397297	-0.415361013
ZFP41	0.044258734	6.707608749	3.88459724	0.000592045	0.015829789	-0.342258172
AGBL1	0.044395516	6.596952115	3.2684832	0.0029219	0.038640843	-1.824220881
LINC00518	0.044553322	6.631419597	3.516425871	0.001549997	0.026684083	-1.238278725
SIRPB1	0.044561186	6.684545643	3.139051823	0.004045197	0.046589161	-2.123136417
MISP	0.044608486	6.737749582	3.303073623	0.002676749	0.036650404	-1.743479864
FOXI2	0.044705353	6.622384739	3.643356759	0.001115099	0.02199295	-0.932456186
C10orf71	0.044725462	6.599349	3.59298269	0.001271224	0.023736595	-1.054254048
TMSB4X	0.044878585	6.58981689	3.39093852	0.002139933	0.032219859	-1.536869997
SPAG17	0.044885348	6.554425611	3.431889924	0.001926834	0.030411561	-1.439865412
OR6F1	0.045044955	6.658531772	3.199445898	0.003477346	0.042940965	-1.984305822
CIB3	0.045155664	6.761237614	3.243560853	0.003111782	0.040178332	-1.882177106
RNF133	0.045251207	6.604217671	4.220526497	0.000242232	0.010141294	0.494670338
MAZ	0.0454725	6.803227536	3.477736642	0.001712629	0.028334341	-1.330756399
PRR20A	0.046132601	6.485062798	3.506507808	0.001590198	0.027067711	-1.262019892
SUN3	0.046311879	6.826761937	3.402845477	0.002075728	0.031620835	-1.508710298
WDR64	0.04631305	6.664205426	3.131873943	0.004118316	0.047251165	-2.139558602
C1QL1	0.046387958	6.753888022	3.108633545	0.004363837	0.048831877	-2.19261378
KNG1	0.046581843	6.637384185	3.680047867	0.001013314	0.021089971	-0.843405632
DBF4	0.046974333	6.793494765	3.344504852	0.002409155	0.034667964	-1.646321654
PPP2R3A	0.047304996	6.722963621	3.170104834	0.00374295	0.044816507	-2.051898415
TP53AIP1	0.047830571	6.572268053	3.099882481	0.004459866	0.049569864	-2.212544966
NME2P1	0.047831123	6.692845342	3.563801465	0.001371197	0.024758907	-1.124556442
PRDM9	0.047849792	6.824959233	3.476152941	0.001719627	0.028372077	-1.334534126
LMOD1	0.047985137	6.703774691	4.079979317	0.000352552	0.012485161	0.142750874
LINC01465	0.048178208	6.62914484	3.76372903	0.00081393	0.018976603	-0.639308148
MAPK12	0.048440046	6.749442317	3.925023397	0.000532025	0.014883569	-0.242363654
ZNF639	0.048690995	6.702982105	3.428007313	0.001946122	0.030556707	-1.449081101
SLC39A12	0.048936002	6.691153913	4.612688866	8.44E-05	0.005604661	1.485778161
KIRREL3	0.048985124	6.657423422	3.477387565	0.001714169	0.028334341	-1.331589133
ENDOU	0.049135975	6.722531494	3.612401159	0.001208669	0.023039696	-1.007367463
SERPINB7	0.049154299	6.627503688	4.345899509	0.000173085	0.008321913	0.810292432
NNAT	0.049196497	6.65418059	3.339028425	0.002442985	0.034920898	-1.659191682
KLK10	0.04942945	6.704436955	3.345953265	0.002400283	0.034638643	-1.642916384
FNDC9	0.04951976	6.665809914	3.65419278	0.001084044	0.021691093	-0.906185689
ATP4A	0.049562516	6.676731173	3.491430412	0.001653258	0.027731135	-1.298065966
TIMP4	0.049589313	6.763095118	3.914145428	0.000547561	0.015177653	-0.269268666
KCNJ3	0.049998462	6.577664656	4.642855589	7.78E-05	0.005287986	1.562393872
APOC3	0.050056768	6.619849861	3.490979882	0.001655179	0.027731135	-1.299142221
ABRA	0.050410644	6.695684707	3.677336813	0.001020514	0.021215459	-0.849994878
FCRL1	0.050553498	6.662756944	4.01187145	0.000422584	0.013369286	-0.026927868
OR2M4	0.050652431	6.57403779	3.235994422	0.003171741	0.04056577	-1.899735915
ODF4	0.050703807	6.848661259	3.153804106	0.003898804	0.045671585	-2.089332252
SEPHS1P6	0.050716564	6.653709048	3.903813993	0.000562728	0.015456273	-0.294804897
SLC7A10	0.050749753	6.669899951	3.164489015	0.003795957	0.04500446	-2.06480447
PRPF40B	0.050777102	6.821744247	3.230849702	0.003213143	0.040933133	-1.911664987
PRKAR2B	0.050848324	6.69700562	3.16304993	0.003809656	0.04504986	-2.068110098
DCD	0.050923963	6.706435109	4.023471253	0.000409757	0.013224495	0.001927616
IL36RN	0.050982055	6.652866753	4.731629009	6.12E-05	0.004663743	1.788039666
OR51M1	0.051006598	6.703345952	3.121308988	0.004228244	0.047895966	-2.163699309
C3orf35	0.051068124	6.798115022	3.566125283	0.001362963	0.02472608	-1.118964979
RIBC2	0.051199007	6.504980679	4.970573544	3.21E-05	0.003258481	2.396159219
HMGCLL1	0.051206905	6.650131319	4.463092668	0.000126307	0.006896647	1.106476361
DEFB121	0.051220119	6.53517338	3.682517668	0.001006799	0.021010809	-0.837401464
ALOXE3	0.051332679	6.689587829	3.370039264	0.0022573	0.033404352	-1.586205102
C7orf66	0.051569437	6.547767409	4.488651489	0.000117908	0.006800931	1.171194599
NIPAL2	0.051625802	6.578836906	3.826042645	0.000690926	0.017017806	-0.486478894
ISX	0.051772563	6.600440689	4.53285807	0.000104672	0.006221282	1.283221176
TAS2R5	0.051969399	6.699854761	3.503580065	0.001602258	0.027221862	-1.269023631
SEMA3G	0.052005298	6.710709042	3.186979452	0.003587909	0.043652086	-2.013057653
TSPAN15	0.052415335	6.705658825	3.31052764	0.002626579	0.036319316	-1.726035551
HIP1R	0.052548276	6.673915257	4.642153207	7.80E-05	0.005287986	1.560609599
SLC22A8	0.052579463	6.577256789	3.373154291	0.00223942	0.033221118	-1.578859154
DUSP10	0.05297738	6.693257108	4.355260326	0.000168788	0.008292128	0.833912711
ARID5A	0.053051858	6.670210389	3.238916032	0.003148459	0.04044827	-1.892958013
MIR4697HG	0.053090739	6.707662279	3.491029716	0.001654967	0.027731135	-1.299023177
CTBP2	0.053221971	6.831241321	3.240902947	0.003132719	0.040376665	-1.88834706
CYP11B2	0.053434421	6.649272994	3.286907855	0.002788747	0.037642889	-1.781257197
KLF14	0.053437735	6.586195051	4.191635855	0.000261696	0.010584198	0.422152288
SP6	0.05351304	7.0275442	3.095220198	0.004511848	0.049902858	-2.223153174
DLK2	0.053532065	6.821663999	3.980742337	0.000458993	0.013948574	-0.104272144
RNF113B	0.054030653	6.784444963	3.637410089	0.001132508	0.022178976	-0.946862661
CDYL	0.054310734	6.891098686	3.579322969	0.001317105	0.024240084	-1.087186254
GLI2	0.054373687	6.758780381	3.874525664	0.000608004	0.016043516	-0.367104969
TP53I11	0.054452975	6.738225471	3.878186651	0.000602155	0.015947	-0.358075135
LRRC55	0.054561005	6.579247918	3.733106855	0.00088199	0.019692998	-0.714151684
CHRNA2	0.054591425	6.728080564	3.534212676	0.001480359	0.025928454	-1.195643667
SPDEF	0.054869617	6.56926029	4.199860183	0.000256003	0.010524896	0.442787266
ZNF826P	0.055011932	6.712977176	3.153733278	0.003899494	0.045671585	-2.089494721
SYNGAP1	0.055685248	6.671157233	3.739390737	0.000867584	0.019588231	-0.698807682
CAVIN4	0.055689575	6.745491311	3.698844745	0.000964742	0.020696858	-0.797679049
ELAVL4	0.055755065	6.655750383	3.92050786	0.000538421	0.014987805	-0.253534367
SLC4A11	0.055975745	6.823198181	3.632605081	0.001146768	0.022334824	-0.958497887
SNTG2	0.056123581	6.584883684	3.603693946	0.001236339	0.023394938	-1.028401512
MLLT1	0.056153171	6.776964451	3.124263288	0.004197225	0.047763527	-2.156952493
ERC2	0.056361159	6.669377559	3.146448566	0.00397115	0.04611724	-2.106195939
WDFY3	0.056381514	6.813352207	3.636841714	0.001134186	0.022179634	-0.948239222
FAM209B	0.056803612	6.715930394	3.489089654	0.001663263	0.027792215	-1.303657177
RAPGEF3	0.056974687	6.700676287	3.952995653	0.000494037	0.014306553	-0.173095819
KRT12	0.057066762	6.736340622	3.315212087	0.002595515	0.036193461	-1.71506466
C16orf46	0.057071144	6.662460454	3.993842072	0.00044331	0.01359784	-0.071740721
TMEM102	0.057093647	6.674962173	4.427743637	0.00013891	0.007385988	1.017036261
NXPH4	0.05743407	6.652404395	4.231990293	0.000234912	0.009903441	0.523469033
LGR6	0.057493031	6.69740479	3.69760059	0.000967886	0.020713275	-0.800707842
HIVEP3	0.057578906	6.670662557	3.651430266	0.00109188	0.021691093	-0.91288536
ZFP42	0.057676362	6.59177193	3.785117352	0.000769469	0.01835387	-0.58692994
AJUBA	0.05774085	6.700158429	3.553296221	0.001409026	0.025140579	-1.149818353
XCR1	0.057994412	6.775073731	4.153541111	0.00028974	0.011319855	0.326666673
POTEKP	0.058383223	6.60364016	4.08580809	0.00034712	0.01241327	0.157299955
UBE2Q2P1	0.058430519	6.809194408	3.430031866	0.001936041	0.030465758	-1.444276145
RBPMS	0.058884847	6.715458734	3.782891032	0.000773984	0.018364902	-0.592385891
GRK1	0.059102887	6.725454182	3.760063312	0.000821799	0.019007344	-0.648276756
SPATA12	0.059287814	6.579854313	3.895432457	0.000575336	0.01559917	-0.315509231
NUDT17	0.05934694	6.682222125	4.093528186	0.000340052	0.012321729	0.176576402
OR1F2P	0.059366268	6.628362965	4.243321913	0.000227891	0.009720493	0.551948468
ADGRG5	0.06023741	6.868531527	3.216107799	0.003334673	0.041755491	-1.945802505
KCND3	0.060301621	6.742550527	3.819046305	0.000703773	0.017217268	-0.503672223
TECPR2	0.060440372	6.677559313	4.066088561	0.000365838	0.012592483	0.108095624
CFHR2	0.060738118	6.744168703	3.420634347	0.001983265	0.030912332	-1.466570759
MAP4	0.06087425	6.778727982	4.176703645	0.000272354	0.010793426	0.384705461
MMP24	0.060976609	6.778532619	4.350924741	0.000170765	0.008313447	0.822971799
SPTBN2	0.061227944	6.681288354	3.45660101	0.001808344	0.029295502	-1.381121803
RNF39	0.061238543	6.753432451	4.054946391	0.000376851	0.01272171	0.080315409
ERAP1	0.061319097	6.814905031	3.56208576	0.001377307	0.024818901	-1.128683904
SPTBN5	0.061457413	6.663662803	3.587289967	0.001290153	0.023892025	-1.067983654
GDPD2	0.062430045	6.72002246	4.583078466	9.14E-05	0.005847956	1.410612159
STH	0.06256653	6.922239983	3.782950283	0.000773864	0.018364902	-0.5922407
TPSG1	0.062728867	6.77470512	3.38265129	0.002185749	0.032692462	-1.556446944
LRRC26	0.062827271	6.665222542	5.536606074	6.99E-06	0.001456628	3.83347681
LRRC43	0.063151292	6.671346696	3.9131625	0.000548987	0.015193936	-0.271698889
FMO2	0.063272894	6.785837578	3.283921367	0.002809926	0.037837088	-1.788227981
SLC24A2	0.063605002	6.638453822	4.023263686	0.000409983	0.013224495	0.001411117
GLP1R	0.063688678	6.674239997	3.653636866	0.001085616	0.021691093	-0.907534023
OR52W1	0.064091094	6.784753701	4.072527664	0.000359619	0.012519959	0.124157145
PPP1R27	0.064139431	6.615192213	5.039255939	2.67E-05	0.002958575	2.570994975
ERVFRD-1	0.065271035	6.721839964	3.124567352	0.004194045	0.047757317	-2.15625793
GRASP	0.065327731	6.731519899	3.511355068	0.001570426	0.02690801	-1.250419786
VWA7	0.065379794	6.733293609	3.260424793	0.002982043	0.03908342	-1.842980647
C11orf65	0.065387612	6.957204174	3.246422944	0.003089387	0.039982702	-1.875530799
AOC1	0.06571935	6.763750274	4.05664945	0.000375147	0.012715981	0.084560527
EVC2	0.066083916	6.957985272	3.57378527	0.001336161	0.024466594	-1.100525251
SERPINA10	0.066110725	6.616601178	3.945986766	0.000503297	0.014414071	-0.190462994
MUSTN1	0.066192492	6.794630767	3.919481554	0.000539885	0.014987805	-0.256072846
AP4S1	0.066316374	7.085272637	3.203393257	0.003443025	0.04277941	-1.975191786
RASGRP1	0.066325787	6.865992166	3.309025093	0.002636618	0.036402604	-1.72955317
RNF148	0.066567161	6.710930826	3.942702777	0.000507695	0.014448181	-0.198597803
PGLYRP2	0.066575851	6.789257859	3.122640689	0.004214235	0.047895966	-2.160658424
FLCN	0.066714786	6.736610713	4.80654619	5.00E-05	0.004178224	1.978627381
UBXN11	0.066835365	6.922042866	5.346091739	1.17E-05	0.001966864	3.350970223
CYP4A11	0.066841935	6.86665451	4.041298407	0.000390787	0.013017623	0.046309487
PPARGC1B	0.066939807	6.761164173	3.697184818	0.000968938	0.020713275	-0.801719938
TTR	0.067337251	6.725311907	3.477609369	0.00171319	0.028334341	-1.331060016
TREML1	0.067459157	6.802814818	3.17487534	0.00369848	0.044519281	-2.040927145
UGT3A1	0.067484179	6.638724884	4.175904792	0.000272936	0.010793426	0.382702781
ETV4	0.067695001	6.665955289	4.740845778	5.97E-05	0.004607192	1.811480211
KRT17	0.070017244	6.765353154	3.713745913	0.000927859	0.020192356	-0.761379664
TRAF4	0.070096296	6.702930822	3.86256306	0.000627508	0.01624082	-0.396595488
ADAM30	0.07025048	6.715166991	3.257303563	0.003005656	0.039227833	-1.850241634
RHBDL3	0.070374253	6.912534539	3.708021874	0.000941861	0.02040249	-0.775328634
KIRREL1	0.070413567	6.690202993	3.870651905	0.000614254	0.016104772	-0.376657227
BATF3	0.070564191	6.687060609	4.099762091	0.000334448	0.012174448	0.192147287
GLCCI1	0.070853829	7.117748476	3.260070364	0.002984715	0.03908342	-1.843805309
LIN7A	0.071038003	6.704904301	3.114623183	0.004299254	0.048356137	-2.178957215
ILDR2	0.071158645	6.772367202	4.366238081	0.000163884	0.008139422	0.86162187
POM121L12	0.071409258	6.765530821	3.744374263	0.000856324	0.019452931	-0.686633567
AGO4	0.07219003	6.967552739	3.175116122	0.003696248	0.044519281	-2.040373199
NODAL	0.07231098	6.923145962	3.240481407	0.003136052	0.040376665	-1.889325409
OR2F1	0.072366	6.597077761	4.469900204	0.000124013	0.006854004	1.12371001
LIG3	0.072522832	7.191363973	3.571199133	0.001345152	0.024581567	-1.106752281
MZB1	0.072525582	6.725904235	4.549331235	0.000100127	0.006189537	1.324993851
RTP5	0.073342213	6.673311566	4.116027685	0.000320252	0.012019739	0.232797181
M1AP	0.073828226	7.0094276	3.271749799	0.002897855	0.038498318	-1.816610873
C7orf61	0.07514265	6.610234633	3.570210993	0.001348603	0.024599634	-1.109131178
OTP	0.076307999	7.102644525	3.478284017	0.001710217	0.028334341	-1.329450558
OR52D1	0.077470963	7.004668631	3.12885572	0.004149439	0.047518018	-2.146458923
LOC440313	0.079542376	6.844159287	3.422983745	0.001971355	0.030807527	-1.460999195
SPACA4	0.080123093	6.758932676	3.730260406	0.000888592	0.019716517	-0.721099674
MICALL2	0.080461027	6.786695951	4.277337992	0.000208039	0.00928175	0.637514063
FERMT1	0.081102973	6.669895989	3.223688657	0.003271636	0.041345171	-1.928255948
NEUROG3	0.081212346	6.661042908	5.700198722	4.51E-06	0.001217443	4.246148889
SLC22A7	0.08154646	6.742998783	4.727482733	6.19E-05	0.004689483	1.777495362
TSSK3	0.081908262	6.892076714	3.821062222	0.000700047	0.017149269	-0.498719025
ICA1L	0.082694234	6.829857944	5.401951363	1.00E-05	0.001856541	3.492626454
PSMD11	0.08315559	7.207931374	3.14014566	0.004034165	0.046550818	-2.120632363
KAZN	0.083305588	6.904647691	3.632098521	0.001148282	0.022334824	-0.959724226
LIMK1	0.083517661	6.901309947	4.079509412	0.000352994	0.012485161	0.141578141
ARPC2	0.083655709	8.747103962	3.804222747	0.000731771	0.017593553	-0.540072568
GNAT1	0.08463842	6.895164726	4.468176286	0.00012459	0.006864954	1.119345543
SCHIP1	0.085266468	7.007518287	3.338468991	0.002446466	0.034920898	-1.660505928
BACH2	0.085428274	6.755291561	3.656251529	0.00107824	0.021645989	-0.901191766
ACTA1	0.085647706	6.718159585	3.342243628	0.002423068	0.034780309	-1.65163671
ASH1L	0.08606889	6.960179282	3.670955057	0.00103766	0.021279066	-0.865499918
AGFG2	0.086770313	7.098230635	3.420412644	0.001984392	0.030912332	-1.467096451
BARX2	0.08702415	6.82414007	3.759185969	0.000823693	0.019007344	-0.650422909
CCDC136	0.087094276	6.800929403	3.249614727	0.003064595	0.039824355	-1.868115991
NUAK2	0.087626927	6.676524912	3.806039154	0.000728282	0.017532934	-0.535614318
SIRPG	0.087716206	7.151913043	3.645901503	0.001107729	0.021946343	-0.926288992
DMTN	0.087940656	6.943285532	3.191224346	0.003549888	0.043481332	-2.003272947
ARHGEF15	0.088434159	6.914341973	5.000953982	2.96E-05	0.003118053	2.473498686
HID1	0.089301373	6.710646191	4.783432533	5.32E-05	0.004327693	1.919814514
FAM118B	0.089459166	7.303606976	3.861799834	0.000628773	0.01624082	-0.398476214
SLC25A47	0.089786728	6.715932414	4.913466967	3.75E-05	0.003556282	2.250777776
C8orf34	0.089898847	6.790588116	4.628966732	8.08E-05	0.005414858	1.527115288
TRIM58	0.08990511	6.783794932	3.945377169	0.000504111	0.014414071	-0.191973155
KRTAP10-11	0.090719905	6.996595476	3.662326889	0.001061288	0.021400479	-0.886449611
CAMK1G	0.090983724	6.942864471	3.575950803	0.001328677	0.024378811	-1.095309814
SNX32	0.092359097	7.151547585	3.477283705	0.001714628	0.028334341	-1.331836889
CCDC93	0.092831628	6.784938152	3.306938323	0.002650623	0.036551435	-1.73443745
MUCL3	0.092902436	6.834177603	3.674483608	0.001028145	0.021218915	-0.856928015
PLA2R1	0.093470039	6.829544698	3.105154502	0.004401775	0.04915458	-2.200540619
MAPKAPK2	0.094352576	7.364793557	3.3532416	0.002356119	0.034218972	-1.62577249
HDAC7	0.094467606	7.021352577	3.348125266	0.002387039	0.03456249	-1.63780885
KCNA4	0.096136366	6.621097269	4.287170453	0.000202627	0.009206075	0.662267109
XPNPEP2	0.096558716	7.068089764	4.00079473	0.000435201	0.013484027	-0.054464916
PFN1P2	0.096817141	6.650923037	3.588161995	0.001287236	0.02388435	-1.065880977
PSORS1C1	0.096834054	7.171663061	5.158612612	1.93E-05	0.00252975	2.874684752
SLC16A2	0.096915595	6.922276262	6.482819274	5.71E-07	0.000344844	6.189333012
TNFRSF9	0.097511226	6.881404017	3.189108286	0.003568793	0.043565705	-2.008151284
BCR	0.098644772	6.9057537	3.513410338	0.001562114	0.026841711	-1.245499575
ACTRT1	0.098960846	6.937111215	3.767028604	0.000806911	0.018912522	-0.631233232
GDF9	0.099326315	6.665640214	3.106871194	0.004383016	0.049016231	-2.19662972
OR2W5	0.099575713	6.860427802	3.538674417	0.001463373	0.025805481	-1.184937235
RIMS1	0.099651802	6.67494547	5.789062173	3.56E-06	0.00107511	4.469542587
GFI1	0.100014998	6.76068636	3.195693018	0.003510281	0.04314195	-1.992966332
FGFBP3	0.10033632	6.884777787	3.700978328	0.000959375	0.020655039	-0.7924843
PHF2	0.100609406	7.234193079	3.16441933	0.003796619	0.04500446	-2.064964555
UBTF	0.100952722	6.915639346	6.760834208	2.78E-07	0.000228783	6.863905059
HOXA11	0.101283278	6.655750046	5.076093858	2.42E-05	0.002771076	2.664749795
CHRNA10	0.101320517	6.872745322	3.58956346	0.001282561	0.023834322	-1.062501343
C1orf87	0.102157845	6.820843963	4.520680911	0.000108163	0.006345558	1.252351486
RIOK1	0.102319101	7.195054381	3.215761118	0.003337583	0.041755491	-1.946604508
ASL	0.102669123	7.023893553	3.146494572	0.003970694	0.04611724	-2.106090518
RHPN1	0.102972915	7.141989838	3.273703386	0.002883565	0.038379788	-1.812058219
ARC	0.103388739	7.023007682	3.684343125	0.001002009	0.020970862	-0.832962928
DDX31	0.103901789	7.151304313	3.686193959	0.000997176	0.020962746	-0.828462006
TDRD10	0.103978825	6.72354015	3.33861756	0.002445541	0.034920898	-1.66015691
CPSF4	0.104197831	8.832626765	3.226490655	0.003248627	0.041182601	-1.921766038
OR1L8	0.106014805	6.969729958	4.672169452	7.19E-05	0.0051042	1.636876252
TTC7B	0.106050742	7.04436873	4.344091091	0.000173928	0.008321913	0.805730038
SRC	0.106981924	7.901550213	4.107428808	0.000327681	0.012130052	0.211303479
ING1	0.107113448	7.155898499	4.183216518	0.000267653	0.010758357	0.401035437
USP42	0.107914056	7.57992493	3.188223379	0.003576727	0.043587221	-2.010190919
TMEM63C	0.108541367	6.949988869	5.137115519	2.05E-05	0.002580208	2.820007226
PIP4K2A	0.108576743	6.911570321	3.387078257	0.002161158	0.032404858	-1.545991383
SIK2	0.108939388	7.116248361	3.265575412	0.002943466	0.038806655	-1.830992347
SCGN	0.10908751	6.822880982	3.53224251	0.00148792	0.025960556	-1.200369819
PAX9	0.109522001	6.935996785	4.953594102	3.36E-05	0.003347898	2.352933203
CYP20A1	0.109809392	7.759243994	3.178912864	0.003661238	0.044158969	-2.03163596
LSM14B	0.111177581	7.488548222	3.357569136	0.002330268	0.034012155	-1.615586204
CLCN2	0.111681468	7.215615961	3.455339158	0.00181422	0.029338251	-1.384125232
CDC42EP1	0.111963139	6.936780616	3.560792599	0.001381929	0.024871158	-1.131794415
OR52H1	0.112204521	6.716575837	5.56031849	6.56E-06	0.001399048	3.893396961
TTC7A	0.113699864	6.893557998	4.423438099	0.000140528	0.007436937	1.006148076
CASZ1	0.113890119	7.042335633	5.033984034	2.71E-05	0.002958575	2.557576322
ARHGEF40	0.114111613	7.129943408	3.244340202	0.003105668	0.040127976	-1.880367558
LETM1	0.114272277	7.528515113	3.941125702	0.00050982	0.014476182	-0.202503818
AREG	0.114987898	6.599304469	5.877516349	2.81E-06	0.000943833	4.69130503
RIMKLB	0.11540879	6.891926577	3.101769829	0.004438986	0.049398366	-2.208248562
KCTD15	0.116934626	6.78610836	3.799312782	0.000741283	0.017798639	-0.552120826
EEF1D	0.117842753	9.061069654	3.719152209	0.000914821	0.020028842	-0.748199142
CTRC	0.118215785	7.060252694	4.265443361	0.000214778	0.009427366	0.60758139
ACP4	0.118350247	6.878219243	5.22539246	1.61E-05	0.00230455	3.04446497
BCL2	0.118969704	6.8511017	3.758985186	0.000824127	0.019007344	-0.650914044
CLIC5	0.119101706	6.871492992	3.845867299	0.000655759	0.016533506	-0.437714712
MAGI1	0.11951262	6.867681898	3.868576689	0.000617628	0.01612481	-0.381773469
ZNF664	0.120511773	7.037233564	3.296925611	0.002718822	0.03702991	-1.757855839
MDM2	0.120668164	7.062678568	3.163088952	0.003809283	0.04504986	-2.068020472
NAF1	0.121132593	7.389708878	4.071354953	0.000360744	0.012527908	0.121231577
E2F6	0.121516121	7.918018464	3.618079953	0.001190949	0.022846053	-0.993640343
ZDHHC18	0.122810499	7.438436785	3.658954193	0.001070666	0.021565598	-0.89463456
VASP	0.123518706	7.161450353	3.229961895	0.003220339	0.040996006	-1.913722735
CCDC60	0.123812341	6.895623372	4.723416972	6.26E-05	0.004689483	1.767156249
USP31	0.124458217	6.75594413	4.522491825	0.000107637	0.006335178	1.256941735
COBL	0.125209737	6.995839905	3.117694103	0.004266497	0.048160608	-2.171950799
GSN	0.126887378	7.208473495	3.289365634	0.002771433	0.037492933	-1.775518536
CHKB	0.127464593	8.200083281	3.37641369	0.002220858	0.032999767	-1.571169945
C21orf91	0.127847147	7.090525929	4.211670711	0.000248041	0.010315673	0.472432403
MAP2K3	0.128384725	7.069150962	4.028583479	0.000404226	0.013168198	0.014650495
NAAA	0.128562986	7.143564789	3.327067611	0.002518473	0.035501462	-1.687271541
PAPOLG	0.128582285	7.266304149	3.583781104	0.001301957	0.02401004	-1.076442693
PHKA1	0.128986491	7.499591465	3.330435919	0.00249699	0.035308451	-1.679367956
REEP3	0.129165915	6.926497093	3.501111083	0.001612496	0.027268037	-1.274928326
IMPDH1	0.129204969	7.803736587	3.826667197	0.00068979	0.017012951	-0.484943662
SRD5A1	0.129446172	7.34304372	3.220314037	0.003299554	0.041537718	-1.93606897
IPCEF1	0.129538239	6.877830885	3.267123281	0.002931967	0.038739577	-1.827388082
TEX10	0.12969764	8.162952567	3.216361829	0.003332542	0.041755491	-1.945214815
DAPK2	0.1298105	6.824959488	3.861827772	0.000628727	0.01624082	-0.39840737
MKS1	0.130723811	7.163378911	3.729502121	0.000890359	0.019731571	-0.722950334
DNAI2	0.130989441	7.236846504	3.416839172	0.002002651	0.031108871	-1.475567948
PRKCZ	0.131067028	7.040600192	5.669835306	4.89E-06	0.001231842	4.169688161
PRCC	0.131313316	7.938622874	3.274980292	0.002874262	0.038291623	-1.809081904
MSL3	0.131367211	7.434179105	3.810003888	0.000720724	0.017443643	-0.52588113
DNAJC30	0.131461277	7.305994295	3.928532016	0.000527107	0.014814573	-0.233681737
CHRDL2	0.131999237	6.812034017	3.533193414	0.001484266	0.025951075	-1.198088846
DPH1	0.132749973	7.011485199	3.37014287	0.002256703	0.033404352	-1.585960817
KLHL18	0.132806693	7.707531041	3.622878937	0.001176172	0.02270675	-0.982034545
SLC7A6OS	0.133069539	7.27612411	3.64174657	0.001119787	0.02199295	-0.936357784
OGFRL1	0.133095818	7.186307106	3.164369607	0.003797092	0.04500446	-2.065078779
XK	0.133210729	6.907895335	3.283702665	0.002811483	0.037837088	-1.788738354
CYLD	0.133661485	6.979090212	4.420783168	0.000141535	0.007436937	0.999434711
ANKRD40	0.134112882	7.24726539	3.126749745	0.004171287	0.047587852	-2.151271874
RARA	0.134251426	7.249058765	3.967975099	0.000474804	0.014203365	-0.135954267
TRAF7	0.135145916	7.402301579	3.675218175	0.001026175	0.021218915	-0.855143213
RHNO1	0.135951139	7.545049161	3.498845513	0.001621948	0.027376783	-1.28034526
RBFOX2	0.136627713	7.825953978	3.185970077	0.003597007	0.043733425	-2.015383483
CPM	0.138290838	6.952672486	3.680276267	0.00101271	0.021089971	-0.842850437
KIF1B	0.138389453	8.617023642	3.168127838	0.003761529	0.044919636	-2.056443017
CPSF6	0.13894689	7.320195754	3.792743966	0.000754198	0.01803707	-0.568232933
PACS2	0.139409905	7.405277859	4.015114938	0.000418958	0.01333953	-0.018861265
PTBP1	0.140844162	12.65904764	3.155693713	0.003880423	0.045581897	-2.084997226
ABCF2	0.141190476	7.500324338	4.761429047	5.65E-05	0.004472303	1.863835993
MAPK15	0.141359788	7.184004886	3.404687835	0.002065961	0.031525039	-1.504349823
MED26	0.141550493	7.330223913	3.238532846	0.003151503	0.04044827	-1.893847121
TRIOBP	0.141743527	8.404898427	3.767978144	0.000804902	0.018910177	-0.628909088
LMNTD2	0.142260972	6.858139007	3.954092061	0.000492604	0.014287869	-0.170378392
PTPN14	0.142504186	7.140128958	3.200992096	0.003463864	0.042920711	-1.980736388
CHRAC1	0.145664026	7.312081842	4.309564012	0.000190815	0.008869496	0.71867473
LARP1B	0.145670755	7.508225901	3.406361261	0.002057129	0.031444206	-1.500388406
CCNY	0.146811787	8.404834163	3.192899607	0.00353499	0.043364485	-1.999409829
RSC1A1	0.148057362	7.136746726	3.338105595	0.00244873	0.034925716	-1.661359585
GDAP1L1	0.148224979	7.162390856	3.57013898	0.001348855	0.024599634	-1.109304537
DUSP2	0.148320878	7.025927832	4.277391026	0.00020801	0.00928175	0.637647551
PRELP	0.148795378	6.960564497	3.217839349	0.003320172	0.041739309	-1.941796232
TNRC6A	0.149021521	7.294355061	3.973129481	0.000468357	0.014056921	-0.123166405
NSG2	0.150004676	7.015104397	5.066579881	2.48E-05	0.002787498	2.640537826
CHST1	0.151111007	7.301124844	3.120265161	0.004239256	0.047940883	-2.166082436
CARMIL3	0.151641529	7.080650034	3.503206014	0.001603805	0.027222633	-1.269918287
HPS1	0.152439781	7.387567054	3.448654908	0.001845654	0.029635089	-1.40002825
FADS3	0.152637783	7.248020916	6.337295745	8.35E-07	0.000472887	5.832635126
MCMBP	0.153663069	7.089003851	3.567467938	0.001358227	0.02472083	-1.115733791
FBXW7	0.154210903	7.598450979	3.511553554	0.001569621	0.02690801	-1.249944664
KCTD9	0.154867459	8.237285389	3.276349331	0.00286432	0.038235929	-1.805890305
PITHD1	0.155022637	9.159513396	3.569071726	0.001352592	0.024643004	-1.111873633
BAIAP2	0.155198269	7.04839595	5.010859352	2.88E-05	0.003053509	2.498713629
SORBS1	0.155202724	6.855706295	3.961655784	0.000482826	0.014231983	-0.151627025
ETNK2	0.155230592	7.034501449	4.348756262	0.000171762	0.008313447	0.817500173
TMCO6	0.155335524	7.343679318	5.679734631	4.76E-06	0.001217443	4.194623518
LRRC42	0.157206437	10.21684014	3.197689899	0.00349272	0.043013603	-1.98835868
MON1B	0.157491196	7.754449055	3.368834704	0.002264251	0.033479884	-1.58904503
TRIM27	0.157628228	7.751479555	3.920027353	0.000539106	0.014987805	-0.254722881
TALDO1	0.157629564	12.14443699	3.451975065	0.001829975	0.02946162	-1.392130409
RASAL2	0.157752258	7.307947222	3.356980681	0.002333767	0.034031005	-1.616971627
DIABLO	0.157763093	9.658717104	3.313184074	0.00260892	0.036268786	-1.719814994
ERBB2	0.15894214	7.361243348	4.708829043	6.51E-05	0.004819758	1.730063288
ADAT3	0.160898663	7.321060803	3.35017602	0.002374598	0.034409848	-1.63298524
DDX39B	0.16091026	8.417272285	3.472781024	0.00173462	0.028534661	-1.342575371
PPP2R5D	0.162097873	7.762013892	4.080256647	0.000352292	0.012485161	0.143443017
LAYN	0.163393321	6.97673985	4.104437152	0.000330306	0.012130052	0.20382763
PDE5A	0.163746367	7.205557763	3.498107499	0.001625038	0.027403429	-1.28210957
RBM38	0.163759495	7.364578253	3.670491373	0.001038916	0.021279066	-0.866626158
C7orf43	0.164104837	7.598154234	4.504474057	0.00011299	0.00658609	1.211278903
EIF5	0.164120843	7.527269281	3.305899233	0.002657623	0.036608959	-1.736869075
AVL9	0.164212803	7.277510726	4.591645172	8.93E-05	0.005783641	1.432354784
SAMD14	0.164770756	7.011130726	3.65164967	0.001091255	0.021691093	-0.912353317
NOP2	0.165499253	8.119807647	4.191705552	0.000261647	0.010584198	0.422327131
WDR45	0.165712664	7.703094935	4.939986327	3.49E-05	0.00339766	2.318290452
NOP53	0.16576428	12.57699175	3.605626046	0.001230146	0.023326455	-1.023735554
HOXA6	0.166544437	7.179378677	4.061330012	0.000370502	0.012624935	0.096229423
DCAF16	0.16665455	7.981834305	3.555945213	0.001399393	0.025042634	-1.143450707
CRLF3	0.166967972	7.792408415	4.034779997	0.00039762	0.013129442	0.030076564
CASP3	0.167612081	8.509012736	4.175722799	0.000273069	0.010793426	0.382246545
GEM	0.169189093	6.795374333	4.025759456	0.000407272	0.013188706	0.00762187
IL12RB2	0.169567245	7.003676398	3.948921892	0.000499399	0.014398908	-0.183190996
RCE1	0.169575176	7.790232866	3.779612343	0.00078068	0.018427308	-0.600419211
FZD7	0.169978124	7.603692913	3.331521764	0.002490102	0.035293307	-1.676819392
DUS1L	0.170376351	7.605601591	4.037083648	0.000395192	0.013073068	0.035812747
PHC3	0.170625592	7.14823943	3.454759949	0.001816923	0.029355778	-1.385503716
WDR77	0.170866143	7.888770874	4.174014081	0.000274318	0.010810531	0.377963151
B3GALNT2	0.171051925	7.249466723	5.305566861	1.30E-05	0.002060031	3.248120041
BMPR1B	0.173319846	7.464060618	3.974535048	0.000466614	0.014040659	-0.119678573
FUBP1	0.173498635	7.74688384	3.713959783	0.00092734	0.020192356	-0.760858357
PARVA	0.173847822	8.040347872	3.955921142	0.000490221	0.014287869	-0.165844656
ADRA1D	0.17409493	7.190197182	6.221589472	1.13E-06	0.000598977	5.547375965
RHOT2	0.175146456	8.728863099	3.675666294	0.001024975	0.021218915	-0.854054349
LRIG2	0.175908636	7.358755817	3.879677579	0.000599789	0.015931277	-0.354397135
EEF2	0.176661538	13.21961638	3.656398117	0.001077828	0.021645989	-0.900836152
RGMA	0.176673204	7.301260976	3.970263841	0.00047193	0.014140753	-0.130276446
SNORD56	0.177487464	6.891000906	5.066227685	2.48E-05	0.002787498	2.639641502
SLC25A25	0.180023933	7.379369343	6.990544511	1.54E-07	0.00018201	7.413977483
INTS11	0.181308036	8.083322964	3.31750396	0.002580447	0.036038779	-1.70969487
TGM2	0.182830506	7.221551713	4.953921744	3.36E-05	0.003347898	2.353767316
E2F4	0.183352208	9.022671836	4.941839473	3.47E-05	0.00339766	2.323008205
NR2C2	0.188347844	7.427374832	4.677503486	7.09E-05	0.005077434	1.650432477
MFSD8	0.189965806	8.084417571	4.063002649	0.000368856	0.012592516	0.10040008
BICD1	0.189992639	7.062034706	3.735763469	0.000875871	0.01965074	-0.707665672
ZNF34	0.190534337	7.443552147	3.758328198	0.000825549	0.019008293	-0.652521048
NCBP3	0.190709116	7.975787368	3.097863499	0.004482306	0.049697396	-2.217139704
ZNF704	0.191314743	7.114385381	4.181734109	0.000268716	0.010777179	0.397318135
ASH2L	0.19148458	9.850522056	3.409511738	0.002040599	0.03131504	-1.492928451
ALKBH8	0.191584702	6.989621045	4.072934628	0.00035923	0.012519959	0.125172442
HDGF	0.192507114	9.81551182	3.867396624	0.000619554	0.01612481	-0.384682489
KCTD13	0.192847355	8.353940344	3.894390336	0.000576922	0.015609626	-0.318082734
TCIRG1	0.19297508	7.445779599	5.71022576	4.39E-06	0.001217443	4.27138466
MUSK	0.192992186	8.361416972	3.33463202	0.002470474	0.035125303	-1.669517555
ARIH1	0.194116436	8.126348379	3.502003923	0.001608787	0.027256152	-1.272793223
ZBTB17	0.195130305	8.674441202	3.215927008	0.00333619	0.041755491	-1.946220746
EIF4A3	0.195252962	11.25710624	3.411167167	0.002031966	0.031278634	-1.489007551
TBC1D22B	0.196170947	7.740774726	3.147819177	0.003957573	0.046018523	-2.103054932
MAPKAP1	0.197146779	8.019671766	3.293349029	0.002743591	0.037243155	-1.766214014
NRAS	0.197519954	9.303423978	3.962382795	0.000481896	0.014227714	-0.149824237
STARD3	0.197781979	7.611923773	4.178188018	0.000271275	0.010793426	0.388426884
ARL5B	0.198787911	7.451548369	3.898229669	0.000571098	0.015582201	-0.308600706
TMEM248	0.198802401	8.947158554	3.598748458	0.001252328	0.023574464	-1.040340996
TRMT1	0.199326368	8.446540999	4.274098364	0.000209854	0.00928612	0.629360288
GSPT1	0.199488692	11.92914301	4.030328948	0.000402354	0.013168198	0.018995276
INTS12	0.199676691	9.731099035	3.325083391	0.002531212	0.035618608	-1.69192594
NR4A3	0.199802723	6.775522323	4.746601077	5.88E-05	0.004555536	1.826118436
MYD88	0.199819807	8.711657183	3.179245815	0.003658183	0.044151498	-2.030869539
EIF3G	0.200110501	11.09225477	3.191877642	0.003544071	0.043439433	-2.001766564
CEP104	0.200231818	7.765808881	3.114555078	0.004299983	0.048356137	-2.179112564
CHD2	0.200633321	7.4818594	3.580511375	0.00131305	0.024190017	-1.084322774
IL16	0.200647454	7.30842585	4.064517887	0.000367371	0.012592483	0.104178578
DDX56	0.202007697	10.08156243	3.750723708	0.000842184	0.019179781	-0.671115902
NUP93	0.202190799	9.66818096	3.133287908	0.004103813	0.047144442	-2.136324939
LZTS3	0.202531308	7.300089106	3.947429751	0.000501377	0.014404061	-0.186888048
SMARCC1	0.202553167	9.501037552	3.128073407	0.004157542	0.047533344	-2.148246975
DCTN2	0.203287086	11.33137419	4.028281414	0.000404551	0.013168198	0.013898644
CYP4F11	0.203462538	6.914300164	3.151690053	0.003919467	0.045780986	-2.094180829
FAM222B	0.2040761	8.245549198	3.277050368	0.002859242	0.038196266	-1.804255788
DIAPH1	0.20426057	7.703265897	4.040878896	0.000391223	0.013017623	0.045264601
HOXC8	0.204402778	7.143359801	3.238373508	0.003152769	0.04044827	-1.894216819
UBXN2A	0.204457533	8.285104108	3.271524751	0.002899505	0.038498318	-1.817135257
MGRN1	0.205165522	8.127960725	3.234718265	0.003181963	0.040628576	-1.90269569
RBMS1	0.205572381	8.055796923	4.007714761	0.000427276	0.013447326	-0.037263504
RELB	0.206488273	7.670849673	4.904170079	3.84E-05	0.003618612	2.227110329
PDLIM4	0.20681291	6.89115363	3.336262999	0.002460242	0.035036215	-1.665687488
TEAD4	0.207109676	7.378899615	4.248301394	0.000224872	0.009659905	0.564467213
PTOV1	0.207691455	12.14543903	3.189168816	0.00356825	0.043565705	-2.008011757
FBXO33	0.208562262	9.043233943	6.182597949	1.25E-06	0.000598977	5.450933206
PISD	0.208847411	8.077777382	3.162600238	0.003813946	0.045071194	-2.069142922
VSTM2L	0.210598603	6.930737685	3.351574119	0.002366153	0.0343149	-1.629696088
LSMEM1	0.210707104	6.85542143	4.105193413	0.00032964	0.012130052	0.205717349
CCNT1	0.211805977	7.44236816	3.766752359	0.000807496	0.018912522	-0.631909351
LOC407835	0.212136186	9.84793977	3.121903574	0.004221984	0.047895966	-2.162341667
ARPC4	0.213034781	9.101930904	5.347403862	1.16E-05	0.001966864	3.354299224
ATL3	0.213417805	9.69587223	3.518980679	0.001539802	0.026609658	-1.23215942
AXIN1	0.21376414	7.940357988	3.78054012	0.00077878	0.018417911	-0.598146207
ISYNA1	0.214453299	7.712119947	3.853035064	0.000643481	0.01641466	-0.420067253
SLC38A1	0.214763961	7.313602745	3.144846248	0.00398708	0.046213415	-2.109867175
EMID1	0.215313902	7.1013786	3.591544869	0.001275979	0.02379728	-1.057722433
HGS	0.215571933	11.12341024	4.399818627	0.000149742	0.007689887	0.946440298
BTNL9	0.216747419	7.268533109	3.43232079	0.001924705	0.030411561	-1.43884248
SERTAD3	0.216751487	7.636579366	5.28966474	1.36E-05	0.002068367	3.207743972
CXCL2	0.217446932	6.866262584	4.353936673	0.000169389	0.008299167	0.830572295
SOCS3	0.21864657	7.019388502	6.388770065	7.30E-07	0.000426599	5.959075823
MDK	0.220170408	7.398385295	4.783646143	5.32E-05	0.004327693	1.920358004
AKIRIN2	0.220940198	9.36836047	4.002196496	0.000433584	0.013482022	-0.050981026
STK25	0.221356322	10.12466029	3.444859431	0.001863737	0.029872527	-1.409053353
GTF2H4	0.221594199	8.968769098	3.780302452	0.000779266	0.018417911	-0.598728494
ERCC2	0.221810321	8.644970378	3.410390878	0.00203601	0.031278634	-1.490846289
SNAPC2	0.221860337	9.320933818	3.199904908	0.003473339	0.042920711	-1.983246264
SLC7A6	0.222036804	7.125050968	3.150787783	0.003928317	0.045825312	-2.096249744
MAN1A1	0.222299252	8.192380156	3.140325714	0.004032351	0.046550818	-2.12022014
DBN1	0.222330931	7.706607993	5.575895011	6.29E-06	0.001386299	3.93273986
RBM28	0.222882477	7.99929247	4.317217465	0.000186937	0.008734011	0.737963205
ZNF597	0.223368759	6.990766061	6.605411518	4.15E-07	0.000300878	6.487937228
FGD4	0.22360258	7.021845783	4.851059634	4.43E-05	0.003924825	2.091915394
CSRNP2	0.225182067	8.818294323	3.847139161	0.000653563	0.016501107	-0.434583942
FGF12	0.225516686	7.61786194	3.602060042	0.001241599	0.023453259	-1.032346703
BYSL	0.225527198	9.046747947	3.330493095	0.002496627	0.035308451	-1.679233768
CBX4	0.227044778	7.799049753	4.465400375	0.000125525	0.006874649	1.112318122
RASL11A	0.228519179	7.050340992	5.652812029	5.12E-06	0.001237665	4.126792715
GMEB1	0.228668842	7.701197622	4.039151305	0.000393025	0.013049	0.040961897
KATNA1	0.229181642	9.037895321	3.867136617	0.00061998	0.01612481	-0.385323411
TNPO1	0.229430608	7.493868814	6.532925199	5.01E-07	0.000324289	6.311592003
ADAM17	0.229781008	8.179925292	3.314557927	0.002599832	0.036198452	-1.716597064
RASA2	0.23016858	7.013091911	4.437794488	0.000135204	0.0072946	1.042458541
PMFBP1	0.231252278	7.034625157	3.565085082	0.001366642	0.024749744	-1.121468013
PNMT	0.231829445	6.993589914	3.753638544	0.000835769	0.019096444	-0.663989684
TOB2	0.232018296	7.978699878	3.685896568	0.000997951	0.020962746	-0.829185258
MYO1C	0.232916326	7.64786977	4.540418291	0.000102561	0.006214647	1.302390656
NDRG4	0.23304846	7.773706735	3.695817001	0.000972409	0.020714264	-0.805049309
FLII	0.233133359	9.407264055	3.980440513	0.000459361	0.013948574	-0.105021396
HNRNPF	0.234262207	8.063882452	4.111067249	0.000324517	0.01209487	0.220397027
ACTR1B	0.234496039	9.336118775	3.548769539	0.001425638	0.025387002	-1.160695873
EIF4E3	0.234650366	7.949785391	3.595951569	0.00126146	0.023680017	-1.047090923
ARID4B	0.234764544	7.711749045	3.539807347	0.001459091	0.025781054	-1.18221791
SIPA1L3	0.235324299	7.374982611	5.465857209	8.45E-06	0.001683838	3.654508725
CTNND1	0.236034873	7.068847023	5.180254293	1.82E-05	0.002466847	2.929719136
DDAH2	0.237334346	7.293120561	4.282694036	0.000205074	0.009270759	0.65099672
ZNF143	0.23803392	7.910575378	4.008828187	0.000426014	0.01343093	-0.034495195
NOTCH2	0.238685303	8.366317343	3.828656731	0.000686185	0.016966167	-0.480052675
SNTB2	0.241061167	8.602558997	3.595432891	0.001263161	0.023680017	-1.048342497
RGL2	0.24130451	7.800638045	4.756973653	5.72E-05	0.004506754	1.852502385
SRFBP1	0.242635449	7.593903103	3.297423181	0.002715394	0.037011019	-1.756692769
FBXL6	0.245095116	7.90189811	4.874380408	4.16E-05	0.003755646	2.151276721
DLST	0.245393199	9.149056543	3.265851524	0.002941412	0.038806655	-1.830349462
EEA1	0.245410341	7.059831642	5.199241416	1.73E-05	0.002419375	2.977993212
RBMX	0.245441079	9.831224412	3.130562763	0.004131809	0.047348327	-2.142556614
GPATCH2	0.245504665	7.706800687	3.270675472	0.002905742	0.038505325	-1.819114019
MRPS9	0.245615292	9.217654014	3.537337089	0.001468445	0.025844626	-1.188146784
MICALL1	0.245949958	7.713899978	5.912078171	2.56E-06	0.00087721	4.777781092
NTAN1	0.246493183	8.954454813	3.811781303	0.000717361	0.017385452	-0.521516782
DCLK2	0.246871869	6.99249149	3.728537754	0.000892611	0.019733232	-0.725303796
MVP	0.247034775	10.00000092	3.711779319	0.000932647	0.020272208	-0.766172798
FBXW2	0.249211338	8.02967303	5.168428685	1.88E-05	0.002519384	2.899648256
CRAMP1	0.250677266	7.928506604	4.038315251	0.0003939	0.013054139	0.038879779
ARPC5L	0.252895984	9.244611267	3.96331912	0.000480702	0.014227714	-0.147502291
TRIP10	0.254425624	7.719690558	3.143645352	0.003999059	0.046293061	-2.112618124
UTP14A	0.255176946	8.999085137	4.466740425	0.000125073	0.006870655	1.115710497
CDC42SE1	0.256595753	8.163802238	3.545681037	0.001437081	0.025490616	-1.168114774
WDR70	0.258165847	8.981423126	3.670360889	0.00103927	0.021279066	-0.86694308
ABTB2	0.258777657	7.908617335	4.091486158	0.000341907	0.012322262	0.171476913
EFHD2	0.260820137	11.0814235	3.666590793	0.001049546	0.021353734	-0.876098511
DAP3	0.261254693	10.22328947	4.53447288	0.000104217	0.006214647	1.287315391
NECTIN2	0.262180669	8.647598227	4.64110145	7.82E-05	0.005287986	1.55793784
NACC2	0.262653487	7.332926282	4.527334353	0.000106241	0.00627343	1.2692173
PA2G4	0.263362326	9.640009477	4.535144396	0.000104029	0.006214647	1.289018003
PNKP	0.263483806	10.17437783	3.691863889	0.00098251	0.020758667	-0.8146694
HSP90AA1	0.263543383	10.87491523	3.329395892	0.002503604	0.035374388	-1.681808672
DUS3L	0.26362533	8.150006606	4.001431854	0.000434466	0.013484027	-0.052881469
PUS1	0.263996002	8.278221087	6.181674689	1.26E-06	0.000598977	5.448647719
CEP164	0.264073175	7.713188245	4.47201341	0.00012331	0.006846144	1.129060291
UBR1	0.264935585	7.248188255	4.658417355	7.46E-05	0.005223325	1.601930323
NR4A2	0.265882035	6.915045359	3.978998249	0.000461122	0.013968825	-0.10860151
SMARCD2	0.265995735	7.921440968	3.149956373	0.00393649	0.045861624	-2.098155941
TSPYL4	0.266067774	7.64426047	3.270918614	0.002903955	0.038505325	-1.818547536
C1orf198	0.267904812	8.022374659	3.942939671	0.000507376	0.014448181	-0.198011042
BRCC3	0.268292783	7.971737302	3.740616543	0.000864801	0.019588231	-0.695813632
KARS	0.269883032	9.117388747	4.064604584	0.000367287	0.012592483	0.104394781
IER2	0.270690894	7.975084135	3.828391133	0.000686665	0.016966167	-0.480705649
KCNAB3	0.270958701	6.979187765	4.885451395	4.04E-05	0.003681634	2.179458737
CBFB	0.27146702	8.707142498	3.564687699	0.001368051	0.024750522	-1.122424172
LYAR	0.272321702	8.87748642	3.558137008	0.00139147	0.024925462	-1.138180857
NFAT5	0.272797387	7.295455799	3.673247104	0.00103147	0.021218915	-0.859932139
C1QTNF1	0.272854773	8.840416538	3.459311364	0.001795786	0.029207407	-1.37466934
BNIP2	0.273390035	9.026028782	3.168374083	0.00375921	0.044919636	-2.055877031
SNRNP40	0.273884694	9.125672743	3.164451133	0.003796317	0.04500446	-2.064891495
HBEGF	0.274761943	7.409144704	4.275862441	0.000208864	0.00928175	0.63380015
TIMM44	0.27482558	8.219940992	5.344402353	1.17E-05	0.001966864	3.34668396
TRIM47	0.27518563	7.262744494	3.393736591	0.002124675	0.032137206	-1.530255986
DNAJA1	0.275325182	12.32399886	3.305217858	0.002662223	0.036620743	-1.738463427
TFE3	0.278422229	8.31109562	4.123140346	0.000314233	0.011945632	0.250582578
CANT1	0.278601766	9.805633282	3.125706396	0.004182152	0.047681798	-2.153655781
MPRIP	0.279087094	8.562707872	4.477177715	0.000121607	0.006819904	1.142136597
RIC8A	0.282155486	10.51268884	3.24106983	0.0031314	0.040376665	-1.887959726
BCL10	0.282532247	7.61005883	4.08730706	0.000345736	0.012410904	0.161042186
LMNB2	0.282906774	9.499177676	4.052602079	0.00037921	0.012765673	0.07447249
DHX38	0.284351678	7.98471951	4.928386653	3.60E-05	0.003451964	2.28875998
RGL1	0.285058162	12.31285447	3.117429282	0.004269313	0.048160608	-2.172555121
WDR46	0.286038716	9.257076402	3.535061424	0.001477113	0.025921693	-1.193607363
WRN	0.286235651	8.507572813	3.611109799	0.001212734	0.023092906	-1.010488045
SETX	0.286304078	7.861906158	3.71977023	0.000913342	0.020020641	-0.746692047
THOC6	0.286382455	8.321372983	3.431259466	0.001929953	0.030411561	-1.441362118
TTPAL	0.286414046	8.808054273	3.840740232	0.000664682	0.016665765	-0.450332549
C3orf52	0.288818437	7.31819378	4.998209004	2.98E-05	0.003121865	2.466510998
JUND	0.29120213	13.96697445	3.274902388	0.002874829	0.038291623	-1.809263503
RPA4	0.292072567	7.218273125	4.369448801	0.000162476	0.008136392	0.869727885
AGPS	0.29233379	8.474276735	3.224432161	0.003265515	0.041310022	-1.926534097
NEO1	0.296785218	8.322801647	3.55168079	0.001414933	0.025221142	-1.153700739
EHD4	0.297725768	9.048603738	3.155672532	0.003880629	0.045581897	-2.085045825
UTP4	0.298866415	10.13606867	3.831959876	0.00068024	0.016915489	-0.47193086
PLAGL2	0.299059106	8.103581119	5.317428647	1.26E-05	0.002021271	3.278231366
CCNYL1	0.300626752	7.557603191	4.724058628	6.25E-05	0.004689483	1.768787933
NUFIP2	0.304594306	9.100179372	4.02056519	0.000412934	0.013261159	-0.005303175
MYOM2	0.304813595	6.987260648	4.747395901	5.87E-05	0.004555536	1.828140082
PLEKHA4	0.305575742	8.527413057	3.560507522	0.001382951	0.024871158	-1.132480073
ELMOD3	0.307824332	7.947233181	3.869788229	0.000615656	0.016104772	-0.37878662
VASN	0.308631117	8.323361887	3.415399708	0.002010051	0.03117221	-1.478979496
GAS6	0.31059418	8.315194797	4.211015945	0.000248476	0.010315673	0.470788525
NPAS1	0.310636003	7.313863567	3.733514757	0.000881048	0.019692998	-0.713155895
FAAP100	0.311839426	10.96867198	3.360340527	0.002313857	0.033936568	-1.609060131
MYL12A	0.311991268	13.99934387	4.092249124	0.000341213	0.012321729	0.173382181
RBM22	0.312050683	12.9902747	3.139606538	0.004039599	0.046572358	-2.12186659
HEYL	0.31226401	7.864058107	3.223264052	0.003275136	0.041345171	-1.929239196
LRFN4	0.316878654	7.732781836	4.384026054	0.000156236	0.007933437	0.906540577
KIF2A	0.317584369	8.40961211	3.794942912	0.00074985	0.01795678	-0.562840177
HNRNPAB	0.318294305	10.28552678	4.175420895	0.000273289	0.010793426	0.381489713
LAG3	0.319339293	7.069474856	3.423772836	0.001967371	0.030771786	-1.459127558
SVIL	0.319652862	8.074760753	5.254125818	1.49E-05	0.002184416	3.117476817
RALY	0.320623426	9.756276727	5.093289481	2.31E-05	0.00275812	2.708507216
BAIAP2L1	0.321547793	8.101901872	3.341785777	0.002425895	0.034780309	-1.652712727
HNRNPL	0.321934642	9.932751684	3.762462895	0.00081664	0.019000323	-0.642406177
MAF	0.323458478	8.366296371	4.492663071	0.000116641	0.006755506	1.181356013
GSK3B	0.3240358	9.03088076	6.681343159	3.41E-07	0.000257474	6.671987246
TENT5A	0.327165952	11.50769175	3.134470615	0.00409172	0.047035321	-2.133619649
CARD10	0.328419918	7.184732259	4.323785143	0.000183671	0.008656217	0.75451926
PAK1	0.329597739	8.648068716	3.437663179	0.001898496	0.03018941	-1.426154998
CAP1	0.330859279	12.86497813	3.396336676	0.00211059	0.032017392	-1.524108111
PLXNB1	0.334833729	7.315565419	4.680383304	7.03E-05	0.005058116	1.657751806
TAB3	0.33701783	7.890300006	3.324241716	0.002536634	0.035618608	-1.693899928
AEN	0.342650763	9.53387753	5.409895544	9.82E-06	0.001836245	3.512760947
STXBP5	0.343004921	7.903442931	3.259897629	0.002986018	0.03908342	-1.844207202
STK40	0.343046955	9.780083963	3.736457213	0.000874281	0.019639353	-0.705971705
CCDC92	0.343069331	11.09035457	3.198102774	0.003489099	0.042998227	-1.987405847
SLC35D2	0.345739485	8.943677205	4.24507367	0.000226824	0.009711668	0.556352228
TMEM173	0.346260556	7.810819609	3.200225646	0.003470541	0.042920711	-1.982505847
PLD2	0.346325064	8.383851672	3.335957221	0.002462157	0.035036215	-1.666405611
WTIP	0.346498443	7.716257123	4.804119563	5.03E-05	0.004186405	1.972452375
CEBPD	0.347615432	12.05039724	4.427675015	0.000138935	0.007385988	1.016862713
UCK2	0.35029614	8.561665107	5.020266143	2.81E-05	0.00299497	2.522658704
TYRO3	0.350995337	8.098838943	4.112017596	0.000323696	0.01209487	0.222772487
EPHB1	0.351261568	7.904127605	3.694411547	0.000975989	0.020732132	-0.808469906
DCUN1D3	0.352052303	9.040452157	3.911964015	0.00055073	0.01519578	-0.274661857
PHACTR2	0.35270446	8.477748762	3.424566642	0.00196337	0.030758454	-1.457244574
SRPX2	0.35356574	10.61855543	3.279482126	0.002841693	0.038074071	-1.79858486
CLSTN2	0.354806173	7.909597137	4.000207729	0.00043588	0.013484027	-0.055923743
EFHD1	0.357349652	7.213184698	4.092284173	0.000341181	0.012321729	0.173469707
ZFYVE21	0.359836718	9.302308945	3.344504765	0.002409155	0.034667964	-1.646321856
SLC1A5	0.361131868	8.612218064	3.436151235	0.001905878	0.030253723	-1.429746409
PIM3	0.361336254	7.927970996	4.996220504	3.00E-05	0.003121865	2.461448992
ATP9A	0.362052432	7.331085146	4.13136817	0.000307409	0.011806608	0.271163875
ITPRIP	0.362258573	7.859861682	3.620745617	0.001182718	0.022776138	-0.987194347
CLIC1	0.363824187	12.88301864	6.189330701	1.23E-06	0.000598977	5.467597225
TRPC6	0.366112463	7.488915047	3.38121091	0.002193809	0.032763812	-1.559847689
RDH10	0.366792157	7.470295624	5.862210013	2.93E-06	0.000965191	4.652975761
NCS1	0.367712449	7.734840124	7.511367498	4.15E-08	9.40E-05	8.634719144
SPRY4	0.368616244	7.501194582	4.015720236	0.000418285	0.01333953	-0.01735572
RPS4Y2	0.369634065	7.463227664	5.927123227	2.46E-06	0.000874078	4.815393284
SEC14L1	0.372478797	8.955153671	4.323444016	0.00018384	0.008656217	0.753659244
SPHK1	0.372902561	7.363772022	5.096325317	2.29E-05	0.00275812	2.716231966
TSC22D2	0.373229287	9.621186321	3.324085511	0.002537642	0.035618608	-1.694266255
PCF11	0.37335836	8.252666071	4.032167094	0.000400393	0.013168198	0.023571187
FILIP1L	0.375544868	7.782374643	3.120868287	0.00423289	0.04789877	-2.164705503
TUT7	0.380494513	8.084684226	3.159207545	0.003846464	0.045347912	-2.076932947
MAP3K14	0.381625975	7.432229127	3.974710092	0.000466398	0.014040659	-0.119244191
ST6GALNAC6	0.381696543	9.216344326	4.075669845	0.000356622	0.012519959	0.131996819
PCGF5	0.383106334	8.18104172	3.181818427	0.003634661	0.044014773	-2.024946466
CRYBG1	0.385451573	7.611822443	4.925985875	3.62E-05	0.003456135	2.282648095
DDIT3	0.390402918	8.486375494	4.436447788	0.000135695	0.007299352	1.039051851
C7orf26	0.390755852	9.260136477	6.716912666	3.11E-07	0.000245082	6.75796099
LRRC8C	0.392753295	7.489384477	3.481426841	0.001696429	0.0282295	-1.321951486
WEE1	0.393583731	7.546615509	4.299100577	0.000196247	0.009052334	0.692312654
TGM4	0.393649099	7.723038714	3.767785122	0.00080531	0.018910177	-0.629381552
DDX21	0.39706118	10.56085731	3.165780951	0.003783699	0.04500446	-2.061836285
NOLC1	0.397360685	8.362724037	3.668952132	0.001043099	0.021294246	-0.870364493
HABP4	0.39838496	8.847375696	4.951664305	3.38E-05	0.003347898	2.348020323
SLC25A29	0.39938534	7.406444452	5.274029218	1.42E-05	0.002121687	3.168035879
MALL	0.401135995	7.141272718	3.392918458	0.002129125	0.032137206	-1.532190084
SP110	0.403756182	8.709425082	3.399864846	0.002091623	0.031782852	-1.515762934
TPM4	0.404208129	8.529032358	3.137464141	0.004061263	0.046744491	-2.126770304
LMNA	0.404738861	10.03330562	3.897321277	0.000572471	0.015582201	-0.310844378
AMH	0.405242068	7.154962073	4.25540311	0.000220635	0.009545738	0.582325524
PABPN1	0.406527436	9.460028696	3.948163451	0.000500403	0.014398908	-0.185070213
DGCR8	0.407244679	8.405481848	3.635887917	0.001137007	0.022210839	-0.950549097
BIN3	0.408876173	7.498979102	3.757514351	0.000827314	0.019008293	-0.654511619
ETV3	0.409783056	7.533345997	3.366742221	0.002276375	0.033604332	-1.593977431
PPRC1	0.410854221	8.902099118	5.431320124	9.27E-06	0.001827486	3.567046491
ITPKC	0.411389269	7.961199309	4.136906547	0.000302899	0.011685241	0.285022144
HSPA8	0.41386014	13.23576063	4.656892972	7.49E-05	0.005223325	1.598057066
SRSF5	0.414090865	10.92514101	3.599988675	0.0012483	0.023523054	-1.037347343
BAZ1A	0.414989628	8.52699957	5.136382393	2.05E-05	0.002580208	2.818142355
GADD45A	0.416187601	11.65305642	3.305174081	0.002662519	0.036620743	-1.738565855
ZC3H12A	0.417310348	8.233577792	3.880600723	0.000598328	0.015927299	-0.352119631
RASSF7	0.4187938	9.132204635	3.432853934	0.001922074	0.030411561	-1.437576658
BBS12	0.419044776	8.472410261	3.696062958	0.000971784	0.020714264	-0.804450659
EID3	0.421188909	7.629454783	4.7240051	6.25E-05	0.004689483	1.768651815
PUM3	0.425944181	9.700563945	3.635345246	0.001138615	0.022218309	-0.951863232
FGFRL1	0.427538219	8.859848843	5.180968869	1.82E-05	0.002466847	2.931536091
NECAB2	0.429714588	9.691811795	3.665088423	0.001053669	0.021389599	-0.879746107
YWHAH	0.430084958	11.78530146	3.978633103	0.000461569	0.013968825	-0.109507861
PIM1	0.431204208	7.949118095	3.466174715	0.001764363	0.028918961	-1.358321758
PTMS	0.431778246	9.453487818	3.644506757	0.001111762	0.021978216	-0.929669331
ZYX	0.434992751	10.74082628	5.325720278	1.23E-05	0.00201873	3.299276563
FXYD6	0.43593485	7.712837034	3.182770739	0.003625991	0.043997294	-2.022753372
CNN2	0.436345114	8.443530136	4.014026143	0.000420172	0.01333953	-0.021569274
PPP2R5A	0.436730193	8.95408511	4.706444209	6.55E-05	0.004829526	1.723999903
FKBP5	0.43880959	12.66060135	3.251757342	0.00304806	0.039637896	-1.86313679
DUSP1	0.439285461	13.34373621	4.250662588	0.000223454	0.009634554	0.570404247
MYADM	0.442738396	8.911995835	3.955415728	0.000490879	0.014287869	-0.167097474
MICAL1	0.443481741	7.70050895	4.063711712	0.000368161	0.012592483	0.102168209
UST	0.445019859	8.061570417	4.210718921	0.000248673	0.010315673	0.470042818
UBALD1	0.446438144	8.301629325	4.85750788	4.36E-05	0.003892039	2.108328408
GNG5	0.447990318	10.02055463	3.117937232	0.004263914	0.048160608	-2.171395959
SRRM3	0.448170651	8.035770149	3.67380636	0.001029965	0.021218915	-0.858573447
SOWAHC	0.450849805	10.64882103	3.310614642	0.002625999	0.036319316	-1.72583185
CDR2L	0.452180393	8.113269203	5.324528591	1.24E-05	0.00201873	3.296252079
ECEL1	0.455853168	7.699012171	4.080521458	0.000352043	0.012485161	0.144103924
RPL23AP82	0.45930776	7.392109348	5.364944715	1.11E-05	0.001932533	3.398795338
HS3ST3A1	0.460635193	8.673013214	3.577994613	0.001321652	0.024299094	-1.090386572
RRP12	0.461186352	8.768602567	4.486909308	0.000118463	0.006800931	1.166781918
SH3GLB1	0.461631782	10.23221848	3.94885077	0.000499493	0.014398908	-0.18336722
ANKRD6	0.462918777	8.810297663	3.221644056	0.003288523	0.041456435	-1.932990085
CYB5D1	0.464916683	9.185557001	3.407224554	0.002052587	0.031444206	-1.498344488
NR4A1	0.465738802	7.017903443	6.954178578	1.69E-07	0.00018201	7.32735244
TRA2A	0.468134382	8.585149593	4.105257899	0.000329584	0.012130052	0.205878488
FOSL1	0.472165569	7.864114533	5.068982197	2.46E-05	0.002787498	2.646651562
IL6ST	0.482604275	7.9103852	3.504537037	0.001598306	0.0271802	-1.26673459
TPM2	0.485019878	9.501441514	4.307702392	0.000191771	0.008891105	0.713983778
MCL1	0.489216542	10.16492043	3.415043481	0.002011887	0.03117221	-1.479823676
DUSP6	0.489956377	9.462607759	3.332591395	0.002483335	0.035225275	-1.674308562
PTPN1	0.499425308	10.93431134	3.529873471	0.001497062	0.026044854	-1.20605161
SPATS2L	0.515990239	10.26848337	3.558400174	0.001390522	0.024925462	-1.13754804
TIPARP	0.52027901	10.96279472	4.675200352	7.13E-05	0.005088978	1.644579043
PTGS2	0.52518884	13.38260882	3.342019396	0.002424452	0.034780309	-1.652163695
TMEM37	0.525648183	10.2921391	3.893741224	0.000577913	0.015612063	-0.31968562
STAT4	0.527704197	8.558395636	3.320922776	0.002558125	0.035782171	-1.70168193
ATG101	0.540017029	10.23591466	5.989520108	2.09E-06	0.000805386	4.971173478
SIK1	0.541598737	7.822590256	4.362324587	0.000165616	0.008192211	0.851742664
EGR4	0.542764209	7.266438261	7.379624695	5.76E-08	0.000116092	8.329526592
RRS1	0.544871218	9.473202786	3.856806722	0.000637111	0.016382329	-0.410777756
ARHGEF10	0.54645548	10.02658075	3.763500065	0.00081442	0.018976603	-0.639868411
CLIC6	0.54833383	7.59775436	4.352072866	0.000170239	0.008313447	0.825868965
PHLDA1	0.552787954	11.44035439	3.854850707	0.000640406	0.016397297	-0.415595666
MIDN	0.557404462	10.27360169	5.38817936	1.04E-05	0.001871933	3.45771445
IER5	0.562305003	8.064873324	7.520521103	4.06E-08	9.40E-05	8.655831424
ZFP36L2	0.566236132	8.328762787	3.172668057	0.003718992	0.044634943	-2.04600438
ODC1	0.570364499	11.16623005	4.291312958	0.000200389	0.009150248	0.672698406
AEBP1	0.571693992	7.949348285	4.747254597	5.87E-05	0.004555536	1.827780672
MPDZ	0.581800498	9.387687484	3.848249815	0.000651652	0.016500793	-0.431849774
EGR3	0.582931557	8.016907063	6.538164482	4.94E-07	0.000324289	6.324359002
MTSS1	0.584437061	8.500345541	3.214112667	0.003351456	0.041900129	-1.950417485
DUSP5	0.595978096	9.272367885	4.241966788	0.00022872	0.009732932	0.548542011
PALLD	0.598296308	9.788383061	3.530141566	0.001496025	0.026044854	-1.205408691
CAVIN1	0.603478214	10.96746528	3.185004407	0.003605732	0.043810121	-2.017608308
CDKN2AIP	0.606882017	8.061404202	5.540261445	6.92E-06	0.001456628	3.84271591
JUN	0.608992225	11.8156839	3.67493284	0.00102694	0.021218915	-0.855836514
ZFP36	0.614747098	12.63953676	5.087576469	2.34E-05	0.00275812	2.693969924
ANXA5	0.615402372	12.07195202	3.532343063	0.001487533	0.025960556	-1.200128629
SRF	0.616545574	11.37623012	3.855748081	0.000638892	0.016397297	-0.4133854
LINC00312	0.637163838	8.13820123	3.714338155	0.000926422	0.020192356	-0.759936057
GPC1	0.637431688	9.759220711	5.064643298	2.49E-05	0.002787498	2.635609291
ARHGAP20	0.641063991	9.433951481	4.102767534	0.000331779	0.012130052	0.199655891
KLF4	0.652470111	8.347133762	4.350218274	0.000171089	0.008313447	0.821189162
EGR1	0.656910125	13.37577548	4.41614103	0.000143313	0.007465445	0.98769759
RAMP1	0.661281805	9.509006627	3.412097639	0.002027128	0.031248114	-1.486803406
PPP1R10	0.664479201	9.063323075	5.080182118	2.39E-05	0.00275812	2.675153538
MIR22HG	0.678639784	9.878275709	4.540898662	0.000102428	0.006214647	1.303608771
PIEZO1	0.689869664	9.07593987	5.344376578	1.17E-05	0.001966864	3.346618564
TEAD2	0.693613833	9.274934732	5.327930518	1.22E-05	0.00201873	3.304885973
IGF2BP2	0.695568633	10.45689309	4.770586148	5.51E-05	0.004433117	1.887131132
PCNT	0.727962691	9.807703211	3.85383827	0.000642119	0.01641466	-0.418089175
SGK1	0.72960668	12.94265432	5.285745848	1.37E-05	0.002072897	3.197792341
SFRP5	0.734313327	8.782984886	3.664004793	0.001056652	0.021400479	-0.882376758
ERRFI1	0.744253309	12.20769881	5.468714418	8.39E-06	0.001683838	3.661741635
PPP1R15A	0.757827004	11.53502873	7.650076702	2.94E-08	8.89E-05	8.953337828
ATF3	0.76310128	7.826466451	5.630057002	5.44E-06	0.001281214	4.06942409
ARID5B	0.7737469	9.906325936	3.520015572	0.001535691	0.026589309	-1.229680194
IER3	0.796911171	11.99469104	5.646480224	5.21E-06	0.001242249	4.11083279
NBPF9	0.803221267	8.854140664	4.341808113	0.000174997	0.008348277	0.799970768
JUNB	0.813832202	10.44530344	5.689954692	4.64E-06	0.001217443	4.220359682
RASL11B	0.816958068	8.767862476	5.568147828	6.42E-06	0.001386299	3.913173996
HSPA1B	0.848786224	10.52814402	4.272887548	0.000210536	0.00928612	0.62631305
SERTAD1	0.862425801	10.92968068	7.963213157	1.37E-08	7.73E-05	9.662184689
OLFML2B	0.911273663	9.416325266	5.568955765	6.41E-06	0.001386299	3.915214647
CKB	0.912323257	11.26996964	4.190983278	0.000262153	0.010584198	0.420515266
CCNL1	0.966902306	10.48630124	4.300884644	0.00019531	0.009032103	0.696806839
ANPEP	0.981014938	8.793653744	5.246537822	1.53E-05	0.002194155	3.098198156
CD24	1.028734797	13.42584525	5.655153014	5.09E-06	0.001237665	4.132692717
IQCN	1.030774054	7.95413384	4.752971147	5.78E-05	0.004536004	1.842321214
DNAJB1	1.040707707	10.82004749	7.168577068	9.80E-08	0.000148091	7.835496293
ABCC3	1.060189467	10.39067517	3.807425655	0.00072563	0.017527897	-0.532210854
ALDH1A3	1.085318769	9.084845273	3.345732743	0.002401632	0.034638643	-1.643434876
KLF2	1.116874283	10.33372397	4.887879153	4.02E-05	0.003681634	2.185638891
KLF6	1.136013859	11.83740262	5.387668915	1.04E-05	0.001871933	3.456420306
CAMK2N1	1.136314192	9.165804988	4.654874624	7.53E-05	0.005231728	1.592928837
SERPINE1	1.164504928	11.78053965	5.160854718	1.92E-05	0.00252975	2.880386912
BTG2	1.186867201	9.895883515	6.961698556	1.66E-07	0.00018201	7.345279667
CXCL8	1.265975295	9.142439738	4.380915437	0.000157547	0.007955464	0.898683824
EGR2	1.283297483	11.31326444	5.247620678	1.52E-05	0.002194155	3.100949459
CYR61	1.29051463	9.726483362	4.696211848	6.74E-05	0.00494468	1.697986259
CSRNP1	1.339803066	10.34897606	7.872030903	1.71E-08	7.73E-05	9.457283936
FOSB	1.430364019	13.3190096	4.459075317	0.00012768	0.006929875	1.09630758
TRIB1	1.592796507	10.69550736	6.862376879	2.14E-07	0.000204042	7.107904561
